# Supplementary material for: Physio-Transcriptomic Mechanism of Antimony Tin Oxide Nanoparticle-Induced Midgut Toxicity in Bombyx mori
Source: Biology (Basel). 2026 Mar 22;15(6):508. doi: 10.3390/biology15060508 (PMC13023437; doi:10.3390/biology15060508)
Supplement: Supplementary file 1 [file biology-15-00508-s001.zip]

Archive with 2 entries (2 files):
- Supplementary File3.11.pdf
- Supplementary Table S1.xls
