# Supplementary material for: Physio-Transcriptomic Mechanism of Antimony Tin Oxide Nanoparticle-Induced Midgut Toxicity in Bombyx mori
Source: Biology (Basel). 2026 Mar 22;15(6):508. doi: 10.3390/biology15060508 (PMC13023437; doi:10.3390/biology15060508)
Supplement: Supplementary file 1 [file biology-15-00508-s001.zip › Supplementary Table S1.xls]

## Sheet: diff.merged.annotated
gene	logFC	FDR	stat	ATO_3200_1	ATO_3200_2	ATO_3200_3	Control_1	Control_2	Control_3	chrom	gene_start	gene_end	gene_strand	SYMBOL	GENE_BIOTYPE	DESCRIPTION	GO	PATH
BMSK0007366	-5.9032	NA	Sig_Down	0	0	0	1.64504	0.0500593	0	BMSK_chr13	472649	476070	-	BMSK0007366	NA	NA	GO:0022857 transmembrane transporter activity; GO:0005886 plasma membrane; GO:0055085 transmembrane transport; GO:0016323 basolateral plasma membrane; GO:0016324 apical plasma membrane; GO:0016020 membrane; GO:0005515 protein binding; GO:0015293 symporter activity; GO:0031410 cytoplasmic vesicle; GO:0005737 cytoplasm; GO:1902600 proton transmembrane transport; GO:0008021 synaptic vesicle; GO:0009…	NA
BMSK0005784	-4.18462	NA	Sig_Down	0	0.130152	0	1.77492	0.547315	0.498696	BMSK_chr10	15735177	15745324	+	BMSK0005784	NA	NA	NA	NA
BMSK0012077	-4.05081	NA	NoDiff	0	0	0.0637209	1.10167	0.0636962	0	BMSK_chr21	4521718	4523497	-	BMSK0012077	NA	Alcoholism,Viral carcinogenesis,Systemic lupus erythematosus	GO:0071944 cell periphery; GO:0005576 extracellular region; GO:1903078 positive regulation of protein localization to plasma membrane; GO:0008061 chitin binding; GO:1904778 positive regulation of protein localization to cell cortex; GO:0030703 eggshell formation	ko05034 Alcoholism; ko05203 Viral carcinogenesis; ko05322 Systemic lupus erythematosus
BMSK0011601	-4.04401	NA	NoDiff	0.103901	0	0	0.388038	1.04699	0	BMSK_chr20	5079720	5081446	+	BMSK0011601	NA	NA	NA	NA
BMSK0002480	-3.32592	NA	NoDiff	0	0.0478325	0.0503059	0.782767	0.201146	0	BMSK_chr5	2861202	2862573	-	BMSK0002480	NA	NA	GO:0022857 transmembrane transporter activity; GO:0005886 plasma membrane; GO:0055085 transmembrane transport; GO:0016020 membrane; GO:0006811 ion transport; GO:0005515 protein binding; GO:0001934 positive regulation of protein phosphorylation; GO:0015711 organic anion transport; GO:0043229 intracellular organelle; GO:0051092 positive regulation of NF-kappaB transcription factor activity; GO:0015…	NA
BMSK0007480	-3.07346	NA	NoDiff	0	0	0.116956	0	1.16911	0	BMSK_chr13	4827306	4832396	+	BMSK0007480	NA	NA	NA	NA
BMSK0005605	-3.03546	NA	Sig_Down	0.109673	0.0750875	0.0789703	0.546128	0.552578	1.00698	BMSK_chr10	9622883	9624083	+	BMSK0005605	NA	NA	NA	NA
BMSK0009586	-2.84841	NA	Sig_Down	0.101839	0	0.146659	0.380339	0.879614	0.467528	BMSK_chr16	11816952	11825325	-	BMSK0009586	NA	NA	GO:0005886 plasma membrane; GO:0019899 enzyme binding; GO:0005515 protein binding; GO:0009986 cell surface; GO:0005737 cytoplasm; GO:0043679 axon terminus; GO:0043025 neuronal cell body; GO:0008021 synaptic vesicle; GO:0043005 neuron projection; GO:0045177 apical part of cell; GO:0005773 vacuole; GO:0005524 ATP binding; GO:0000166 nucleotide binding; GO:0005634 nucleus; GO:0005739 mitochondrion; …	NA
BMSK0004375	-2.6593	NA	Sig_Down	0.195905	0.268251	0.423184	2.31688	2.25611	1.02785	BMSK_chr8	7047322	7048533	+	BMSK0004375	NA	NA	NA	NA
BMSK0011194	-2.65465	NA	Sig_Down	0.352359	0.120621	0.507434	1.42562	2.663	1.96426	BMSK_chr19	8721356	8769171	+	BMSK0011194	NA	Axon guidance	NA	ko04360 Axon guidance
BMSK0009417	-2.60585	NA	Sig_Down	0.0452353	0.0309703	0.0651435	0.478664	0.260473	0.0890006	BMSK_chr16	8223269	8224970	-	BMSK0009417	NA	Purine metabolism,Metabolic pathways	GO:0009897 external side of plasma membrane; GO:0008270 zinc ion binding; GO:0042803 protein homodimerization activity; GO:0005829 cytosol; GO:0046872 metal ion binding; GO:0007165 signal transduction; GO:0005576 extracellular region; GO:0016787 hydrolase activity; GO:0005615 extracellular space; GO:0008201 heparin binding; GO:0035578 azurophil granule lumen; GO:0008083 growth factor activity; GO…	ko00230 Purine metabolism; ko01100 Metabolic pathways
BMSK0007089	-2.58545	NA	Sig_Down	0.121054	0.0414398	0.130748	0.791177	0.566355	0.317566	BMSK_chr12	9998563	10001441	-	BMSK0007089	NA	Lysosome,Cholesterol metabolism,Steroid biosynthesis	GO:0005515 protein binding; GO:0005737 cytoplasm; GO:0005829 cytosol; GO:0005739 mitochondrion; GO:0005654 nucleoplasm; GO:0050829 defense response to Gram-negative bacterium; GO:0043231 intracellular membrane-bounded organelle; GO:0008283 cell proliferation; GO:0005764 lysosome; GO:0005576 extracellular region; GO:0005575 cellular_component; GO:0008340 determination of adult lifespan; GO:0016787…	ko04142 Lysosome; ko04979 Cholesterol metabolism; ko00100 Steroid biosynthesis
BMSK0001543	-2.56496	NA	NoDiff	0	0.078091	0.410645	1.91691	0.492584	0.448827	BMSK_chr3	12953890	12955350	+	BMSK0001543	NA	NA	NA	NA
BMSK0012329	-2.48564	NA	Sig_Down	0.0707633	0.193792	0.0509533	0.26428	0.916803	0.649726	BMSK_chr21	13461924	13466974	-	BMSK0012329	NA	Ras signaling pathway,MAPK signaling pathway,EGFR tyrosine kinase inhibitor resistance,Herpes simplex virus 1 infection	NA	ko04014 Ras signaling pathway; ko04010 MAPK signaling pathway; ko01521 EGFR tyrosine kinase inhibitor resistance; ko05168 Herpes simplex virus 1 infection
BMSK0015264	-2.4622	NA	Sig_Down	0.158417	0.216919	0.456273	0.690245	1.82438	2.1818	BMSK_chr26	6603589	6606041	+	BMSK0015264	NA	NA	GO:0016020 membrane; GO:0046872 metal ion binding; GO:0005783 endoplasmic reticulum; GO:0043231 intracellular membrane-bounded organelle; GO:0020037 heme binding; GO:0005789 endoplasmic reticulum membrane; GO:0016491 oxidoreductase activity; GO:0006629 lipid metabolic process; GO:0016705 oxidoreductase activity, acting on paired donors, with incorporation or reduction of molecular oxygen; GO:0005…	NA
BMSK0013000	-2.42424	NA	NoDiff	0.144177	0.0987105	0.103815	0.89743	0.311324	0.567337	BMSK_chr22	18099155	18100159	+	BMSK0013000	NA	NA	NA	NA
BMSK0015414	-2.37986	NA	NoDiff	0	0.107137	0.225354	0.097404	1.12633	0.615768	BMSK_chr26	11063376	11069209	+	BMSK0015414	NA	NA	NA	NA
BMSK0003723	-2.32765	NA	NoDiff	0	0.182077	0	0.703529	0.0478546	0.174414	BMSK_chr7	1822183	1831766	+	BMSK0003723	NA	NA	NA	NA
BMSK0005174	-2.31674	NA	NoDiff	0.083233	0	0.179796	0.569892	0.419362	0.272935	BMSK_chr9	14154769	14155882	+	BMSK0005174	NA	NA	NA	NA
BMSK0006574	-2.28149	NA	Sig_Down	0.0869949	0.0297805	0.156602	0.5415	0.407008	0.342325	BMSK_chr11	13144194	13145963	+	BMSK0006574	NA	NA	NA	NA
BMSK0013119	-2.26272	NA	NoDiff	0.633667	0	0.456273	0.197213	1.14024	3.74022	BMSK_chr23	2577049	2579287	-	BMSK0013119	NA	NA	NA	NA
BMSK0013322	-2.26095	NA	NoDiff	0.129614	0	0.0933285	0.080678	0.0932924	0.85005	BMSK_chr23	9990769	9994754	+	BMSK0013322	NA	NA	GO:0007623 circadian rhythm; GO:0005575 cellular_component; GO:0003674 molecular_function; GO:0048511 rhythmic process; GO:0005615 extracellular space; GO:0032504 multicellular organism reproduction; GO:0010841 positive regulation of circadian sleep/wake cycle, wakefulness	NA
BMSK0014567	-2.22856	NA	NoDiff	0.520206	0.118719	0.124858	2.15868	0.62405	0.454892	BMSK_chr25	1998661	1999350	-	BMSK0014567	NA	Sulfur relay system	GO:0005515 protein binding; GO:0005737 cytoplasm; GO:0000166 nucleotide binding; GO:0005829 cytosol; GO:0009734 auxin-activated signaling pathway; GO:0006777 Mo-molybdopterin cofactor biosynthetic process; GO:0019008 molybdopterin synthase complex; GO:0018315 molybdenum incorporation into molybdenum-molybdopterin complex; GO:0030366 molybdopterin synthase activity	ko04122 Sulfur relay system
BMSK0014614	-2.21313	NA	Sig_Down	0.141267	0.0967182	0.0508598	0.307761	0.711761	0.277943	BMSK_chr25	3544043	3553197	-	BMSK0014614	NA	Metabolic pathways,Amino sugar and nucleotide sugar metabolism	GO:0005515 protein binding; GO:0042802 identical protein binding; GO:0005737 cytoplasm; GO:0005829 cytosol; GO:0005575 cellular_component; GO:0016829 lyase activity; GO:0005975 carbohydrate metabolic process; GO:0008652 cellular amino acid biosynthetic process; GO:0016833 oxo-acid-lyase activity; GO:0009085 lysine biosynthetic process; GO:0009089 lysine biosynthetic process via diaminopimelate; G…	ko01100 Metabolic pathways; ko00520 Amino sugar and nucleotide sugar metabolism
BMSK0013021	-2.18741	NA	NoDiff	0.0518454	0.0354959	0.0746628	0.451797	0.186585	0.068004	BMSK_chr23	279154	282205	+	BMSK0013021	NA	Choline metabolism in cancer	GO:0022857 transmembrane transporter activity; GO:0005886 plasma membrane; GO:0055085 transmembrane transport; GO:0016323 basolateral plasma membrane; GO:0016324 apical plasma membrane; GO:0016020 membrane; GO:0006811 ion transport; GO:0007283 spermatogenesis; GO:0005515 protein binding; GO:0015293 symporter activity; GO:0006814 sodium ion transport; GO:0042802 identical protein binding; GO:00700…	ko05231 Choline metabolism in cancer
BMSK0004002	-2.18071	NA	Sig_Down	0.884948	0.302939	0.477906	3.58044	0.636962	2.9019	BMSK_chr7	10863680	10865501	-	BMSK0004002	NA	NA	NA	NA
BMSK0007430	-2.12092	NA	NoDiff	0.289438	0.198163	0.104205	1.17104	0.416659	0.854205	BMSK_chr13	2812856	2813387	-	BMSK0007430	NA	NA	NA	NA
BMSK0010444	-2.09744	NA	NoDiff	0.0660863	0.0603278	0.0634474	0.617031	0.0792785	0.072236	BMSK_chr18	1386094	1411424	+	BMSK0010444	NA	Purine metabolism,Metabolic pathways,Peroxisome,Biosynthesis of secondary metabolites,Microbial metabolism in diverse environments,Drug metabolism - other enzymes,Caffeine metabolism	GO:0005886 plasma membrane; GO:0005515 protein binding; GO:0042802 identical protein binding; GO:0070062 extracellular exosome; GO:0005737 cytoplasm; GO:0042803 protein homodimerization activity; GO:0042542 response to hydrogen peroxide; GO:0009414 response to water deprivation; GO:0000166 nucleotide binding; GO:0005829 cytosol; GO:0046872 metal ion binding; GO:0010629 negative regulation of gene…	ko00230 Purine metabolism; ko01100 Metabolic pathways; ko04146 Peroxisome; ko01110 Biosynthesis of secondary metabolites; ko01120 Microbial metabolism in diverse environments; ko00983 Drug metabolism - other enzymes; ko00232 Caffeine metabolism
BMSK0005511	-2.07672	NA	NoDiff	0.375563	0.0857096	0.450708	2.80523	0.450534	0.32841	BMSK_chr10	7597728	7601726	+	BMSK0005511	NA	NA	NA	NA
BMSK0002245	-2.03431	NA	NoDiff	0	0	0.767827	0.066375	3.07012	0	BMSK_chr4	15073845	15089162	-	BMSK0002245	NA	Pancreatic secretion,Influenza A,Neuroactive ligand-receptor interaction,Protein digestion and absorption,Complement and coagulation cascades,Toll and Imd signaling pathway,Staphylococcus aureus infection	GO:0007596 blood coagulation; GO:0005783 endoplasmic reticulum; GO:0043066 negative regulation of apoptotic process; GO:0005576 extracellular region; GO:0005794 Golgi apparatus; GO:0016787 hydrolase activity; GO:0050878 regulation of body fluid levels; GO:0006508 proteolysis; GO:0008233 peptidase activity; GO:0050728 negative regulation of inflammatory response; GO:0005509 calcium ion binding; GO…	ko04972 Pancreatic secretion; ko05164 Influenza A; ko04080 Neuroactive ligand-receptor interaction; ko04974 Protein digestion and absorption; ko04610 Complement and coagulation cascades; ko04624 Toll and Imd signaling pathway; ko05150 Staphylococcus aureus infection
BMSK0011357	-2.00915	NA	NoDiff	0.137483	0.0941275	0	0.31378	0.362841	0.210387	BMSK_chr19	13193874	13195553	-	BMSK0011357	NA	Lysosome,Cholesterol metabolism,Steroid biosynthesis	GO:0016020 membrane; GO:0005515 protein binding; GO:0005737 cytoplasm; GO:0000324 fungal-type vacuole; GO:0005773 vacuole; GO:0005829 cytosol; GO:0005739 mitochondrion; GO:0005654 nucleoplasm; GO:0050829 defense response to Gram-negative bacterium; GO:0043231 intracellular membrane-bounded organelle; GO:0008283 cell proliferation; GO:0005764 lysosome; GO:0005576 extracellular region; GO:0005794 G…	ko04142 Lysosome; ko04979 Cholesterol metabolism; ko00100 Steroid biosynthesis
BMSK0010679	-2.0052	NA	NoDiff	0.363163	0.0828796	0.174331	1.2056	0.697052	0.396957	BMSK_chr18	10315272	10316194	+	BMSK0010679	NA	NA	NA	NA
BMSK0014279	-1.91696	NA	NoDiff	0	0.411808	0.288735	0.249598	0.86587	1.7094	BMSK_chr24	13981954	13982586	+	BMSK0014279	NA	NA	NA	NA
BMSK0000888	-1.91436	NA	NoDiff	0.0684969	0.0468963	0.197285	0.341087	0.345115	0.494148	BMSK_chr2	3884425	3922104	-	BMSK0000888	NA	NA	GO:0010468 regulation of gene expression; GO:0008270 zinc ion binding; GO:0003677 DNA binding; GO:0005634 nucleus; GO:0046872 metal ion binding; GO:0006355 regulation of transcription, DNA-templated; GO:0003700 DNA-binding transcription factor activity; GO:0043565 sequence-specific DNA binding; GO:0004879 nuclear receptor activity; GO:0030522 intracellular receptor signaling pathway	NA
BMSK0003842	-1.91351	NA	Sig_Down	0.103274	0.212118	0.0371812	0.385696	0.483168	0.474113	BMSK_chr7	6642791	6645233	+	BMSK0003842	NA	NA	NA	NA
BMSK0009540	-1.86062	NA	NoDiff	0	0.333617	0.233912	1.01103	0.701464	0.426101	BMSK_chr16	10782802	10783275	-	BMSK0009540	NA	NA	NA	NA
BMSK0000914	-1.84206	NA	NoDiff	1.39983	0	0.335983	0	5.37364	0.612036	BMSK_chr2	4698552	4698912	+	BMSK0000914	NA	NA	NA	NA
BMSK0001016	-1.76608	NA	NoDiff	0.0924256	0.042186	0.0221837	0.268475	0.0665254	0.161642	BMSK_chr2	7709577	7720980	-	BMSK0001016	NA	NA	NA	NA
BMSK0003674	-1.7584	NA	NoDiff	0	0.130152	0.136882	0.591639	0.136829	0.187011	BMSK_chr7	406626	407435	+	BMSK0003674	NA	NA	NA	NA
BMSK0014588	-1.7379	NA	NoDiff	0.0495434	0.0339198	0.178369	0.0616766	0.1783	0.649845	BMSK_chr25	2557304	2560722	-	BMSK0014588	NA	Drug metabolism - other enzymes	GO:0005886 plasma membrane; GO:0016020 membrane; GO:0009897 external side of plasma membrane; GO:0005515 protein binding; GO:0009986 cell surface; GO:0042391 regulation of membrane potential; GO:0042802 identical protein binding; GO:0070062 extracellular exosome; GO:0045202 synapse; GO:0005737 cytoplasm; GO:0043025 neuronal cell body; GO:0030425 dendrite; GO:0098794 postsynapse; GO:0098793 presyn…	ko00983 Drug metabolism - other enzymes
BMSK0006420	-1.73185	NA	Sig_Down	0.279457	0.38266	0.402447	1.30461	1.30745	0.916388	BMSK_chr11	10870959	10871509	+	BMSK0006420	NA	NA	NA	NA
BMSK0005374	-1.7191	NA	NoDiff	0.816566	0.319463	0.0839957	2.1057	0.503779	1.14757	BMSK_chr10	4074215	4075048	+	BMSK0005374	NA	NA	NA	NA
BMSK0011239	-1.71371	NA	NoDiff	0.312969	0	2.02819	1.94808	3.82954	1.8473	BMSK_chr19	10258391	10259760	+	BMSK0011239	NA	NA	GO:0005886 plasma membrane; GO:0055085 transmembrane transport; GO:0016020 membrane; GO:0006811 ion transport; GO:0006814 sodium ion transport; GO:0035725 sodium ion transmembrane transport; GO:0050896 response to stimulus; GO:0007608 sensory perception of smell; GO:0042048 olfactory behavior; GO:0098655 cation transmembrane transport; GO:0034220 ion transmembrane transport; GO:0005272 sodium cha…	NA
BMSK0009018	-1.71338	NA	NoDiff	0.884948	0	0.318604	0.550836	3.18481	0	BMSK_chr15	16537071	16537499	+	BMSK0009018	NA	NA	NA	NA
BMSK0012391	-1.70471	NA	NoDiff	0.367058	0.188479	0.132151	0.399832	0.924695	0.842553	BMSK_chr21	15049953	15200020	+	BMSK0012391	NA	NA	NA	NA
BMSK0004737	-1.69803	NA	NoDiff	0.0447749	0.0613102	0.112841	0.431988	0.112797	0.146825	BMSK_chr8	16182544	16186561	-	BMSK0004737	NA	NA	NA	NA
BMSK0000457	-1.69667	NA	NoDiff	0.103901	0.142271	0.149628	0.517385	0.074785	0.681417	BMSK_chr1	13272113	13296318	-	BMSK0000457	NA	NA	NA	NA
BMSK0001491	-1.67649	NA	NoDiff	0	0.554857	0	0.924825	0.194441	0.708673	BMSK_chr3	11943316	11948092	+	BMSK0001491	NA	Neuroactive ligand-receptor interaction	GO:0005886 plasma membrane; GO:0016020 membrane; GO:0007165 signal transduction; GO:0007186 G protein-coupled receptor signaling pathway; GO:0007218 neuropeptide signaling pathway; GO:0008528 G protein-coupled peptide receptor activity; GO:0004930 G protein-coupled receptor activity; GO:0008188 neuropeptide receptor activity; GO:0008261 allatostatin receptor activity	ko04080 Neuroactive ligand-receptor interaction
BMSK0007305	-1.66318	NA	Sig_Down	0.346804	0.356158	0.749151	0.863473	1.62253	2.16074	BMSK_chr12	16433575	16436213	-	BMSK0007305	NA	NA	NA	NA
BMSK0001084	-1.64338	NA	NoDiff	0	1.21176	0.318604	3.0296	1.27392	0.580379	BMSK_chr3	192724	192897	-	BMSK0001084	NA	NA	NA	NA
BMSK0004671	-1.62739	NA	NoDiff	0	0.0626771	0.0439454	0.208938	0.0658926	0.0600392	BMSK_chr8	14743758	14746280	-	BMSK0004671	NA	NA	NA	NA
BMSK0011555	-1.62287	NA	NoDiff	0.250783	0	0.180577	1.04067	0.060169	0.109648	BMSK_chr20	3989045	3989965	+	BMSK0011555	NA	NA	NA	NA
BMSK0001482	-1.61624	NA	NoDiff	0.086701	0.118719	0.374575	0.107934	0.74886	0.966645	BMSK_chr3	11536121	11544750	+	BMSK0001482	NA	cAMP signaling pathway,Regulation of lipolysis in adipocytes,Parkinson disease,Neuroactive ligand-receptor interaction	GO:0005886 plasma membrane; GO:0016020 membrane; GO:0007601 visual perception; GO:0007165 signal transduction; GO:0050896 response to stimulus; GO:0007602 phototransduction; GO:0007186 G protein-coupled receptor signaling pathway; GO:0008377 light-induced release of internally sequestered calcium ion; GO:0071482 cellular response to light stimulus; GO:0004930 G protein-coupled receptor activity; …	ko04024 cAMP signaling pathway; ko04923 Regulation of lipolysis in adipocytes; ko05012 Parkinson disease; ko04080 Neuroactive ligand-receptor interaction
BMSK0010622	-1.59789	NA	NoDiff	0.329019	0.675787	0.0789703	0.34133	0.868337	2.15782	BMSK_chr18	8065273	8066473	+	BMSK0010622	NA	NA	NA	NA
BMSK0009298	-1.59112	NA	Sig_Down	0.583261	1.79698	0.629968	3.26746	2.51889	3.4427	BMSK_chr16	5001983	5002965	-	BMSK0009298	NA	NA	NA	NA
BMSK0011105	-1.58207	NA	Sig_Down	0.0688029	0.0471058	0.0619271	0.128479	0.259993	0.13537	BMSK_chr19	6270302	6302762	-	BMSK0011105	NA	NA	GO:0005886 plasma membrane; GO:0016323 basolateral plasma membrane; GO:0016324 apical plasma membrane; GO:0016020 membrane; GO:0019899 enzyme binding; GO:0005925 focal adhesion; GO:0005515 protein binding; GO:0009986 cell surface; GO:0042802 identical protein binding; GO:0070062 extracellular exosome; GO:0051649 establishment of localization in cell; GO:0010468 regulation of gene expression; GO:0…	NA
BMSK0013698	-1.55923	NA	NoDiff	0	0.128356	0.224988	0.70017	0.314862	0	BMSK_chr23	20282906	20288114	-	BMSK0013698	NA	Insulin resistance	GO:0046872 metal ion binding	ko04931 Insulin resistance
BMSK0007203	-1.52788	NA	NoDiff	0.40548	0.0347014	0.0729916	0.220842	1.09445	0.0997228	BMSK_chr12	12403135	12406198	-	BMSK0007203	NA	NA	GO:0005576 extracellular region; GO:0008150 biological_process; GO:0031012 extracellular matrix; GO:0040003 chitin-based cuticle development; GO:0005198 structural molecule activity; GO:0030023 extracellular matrix constituent conferring elasticity; GO:0008061 chitin binding; GO:0042302 structural constituent of cuticle; GO:0008010 structural constituent of chitin-based larval cuticle; GO:0032992…	NA
BMSK0007647	-1.49879	NA	NoDiff	0.163231	0.111756	0.0391782	0.372544	0.117489	0.356841	BMSK_chr13	8952533	8954022	-	BMSK0007647	NA	Necroptosis,Ferroptosis,Ribosome,Mineral absorption	GO:0005515 protein binding; GO:0005739 mitochondrion; GO:0005743 mitochondrial inner membrane; GO:0070181 small ribosomal subunit rRNA binding; GO:1990904 ribonucleoprotein complex; GO:0005840 ribosome; GO:0006412 translation; GO:0019843 rRNA binding; GO:0003735 structural constituent of ribosome; GO:0015935 small ribosomal subunit; GO:0032543 mitochondrial translation; GO:0005763 mitochondrial s…	ko04217 Necroptosis; ko04216 Ferroptosis; ko03010 Ribosome; ko04978 Mineral absorption
BMSK0004950	-1.48431	NA	NoDiff	0.385917	0.396326	0.13894	0.84075	0.416659	1.26549	BMSK_chr9	7069363	7069761	+	BMSK0004950	NA	NA	NA	NA
BMSK0002208	-1.45874	NA	NoDiff	1.99975	0.684564	0.239988	3.31932	2.87874	1.31151	BMSK_chr4	14194036	14194310	+	BMSK0002208	NA	NA	NA	NA
BMSK0006880	-1.4578	NA	NoDiff	0	0.211692	0.333959	1.251	0	0.202783	BMSK_chr12	2815338	2817994	+	BMSK0006880	NA	Metabolic pathways,Glycine, serine and threonine metabolism	GO:0005886 plasma membrane; GO:0016020 membrane; GO:0042802 identical protein binding; GO:0005739 mitochondrion; GO:0005743 mitochondrial inner membrane; GO:0005576 extracellular region; GO:0016491 oxidoreductase activity; GO:0033644 host cell membrane; GO:0008289 lipid binding; GO:0005975 carbohydrate metabolic process; GO:0044423 virion part; GO:0071949 FAD binding; GO:0050660 flavin adenine di…	ko01100 Metabolic pathways; ko00260 Glycine, serine and threonine metabolism
BMSK0014269	-1.45248	NA	NoDiff	0.675355	0.308254	0.648388	1.40125	1.29627	1.62404	BMSK_chr24	13750666	13751007	+	BMSK0014269	NA	NA	NA	NA
BMSK0008055	-1.4475	NA	NoDiff	0.060814	0.124909	0.0875784	0.151415	0.131317	0.478606	BMSK_chr14	4322883	4324148	+	BMSK0008055	NA	NA	NA	NA
BMSK0001427	-1.44675	NA	NoDiff	1.0015	0.0857096	0.0901417	0.701309	0.450534	1.88836	BMSK_chr3	9990350	9992643	+	BMSK0001427	NA	NA	GO:0005515 protein binding; GO:0003677 DNA binding; GO:0005634 nucleus; GO:0045892 negative regulation of transcription, DNA-templated; GO:0043565 sequence-specific DNA binding; GO:0003682 chromatin binding; GO:0043035 chromatin insulator sequence binding; GO:0006325 chromatin organization; GO:0003714 transcription corepressor activity; GO:0005704 polytene chromosome band; GO:0005677 chromatin si…	NA
BMSK0003978	-1.42106	NA	NoDiff	0.0805761	0.275832	0.058019	0.526624	0.0579965	0.528446	BMSK_chr7	10009237	10025133	-	BMSK0003978	NA	Metabolic pathways,Biosynthesis of secondary metabolites,Pentose and glucuronate interconversions,Ascorbate and aldarate metabolism,Drug metabolism - other enzymes,Porphyrin and chlorophyll metabolism,Drug metabolism - cytochrome P450,Retinol metabolism,Steroid hormone biosynthesis,Chemical carcinogenesis,Metabolism of xenobiotics by cytochrome P450	GO:0005886 plasma membrane; GO:0016020 membrane; GO:0019899 enzyme binding; GO:0005737 cytoplasm; GO:0042803 protein homodimerization activity; GO:0044877 protein-containing complex binding; GO:0016740 transferase activity; GO:0007417 central nervous system development; GO:0048471 perinuclear region of cytoplasm; GO:0032991 protein-containing complex; GO:0005783 endoplasmic reticulum; GO:0005080 …	ko01100 Metabolic pathways; ko01110 Biosynthesis of secondary metabolites; ko00040 Pentose and glucuronate interconversions; ko00053 Ascorbate and aldarate metabolism; ko00983 Drug metabolism - other enzymes; ko00860 Porphyrin and chlorophyll metabolism; ko00982 Drug metabolism - cytochrome P450; ko00830 Retinol metabolism; ko00140 Steroid hormone biosynthesis; ko05204 Chemical carcinogenesis; ko…
BMSK0000598	-1.41325	NA	NoDiff	0.125188	0.257129	0.630992	0.311693	1.71203	0.738922	BMSK_chr1	17204502	17205116	+	BMSK0000598	NA	NA	NA	NA
BMSK0000410	-1.4017	NA	NoDiff	0.0410178	0.0421242	0.0221512	0.0446802	0.125475	0.107604	BMSK_chr1	11949462	11971872	+	BMSK0000410	NA	Bile secretion,MicroRNAs in cancer,Gastric cancer,ABC transporters	GO:0022857 transmembrane transporter activity; GO:0005886 plasma membrane; GO:0055085 transmembrane transport; GO:0016323 basolateral plasma membrane; GO:0016324 apical plasma membrane; GO:0016020 membrane; GO:0005925 focal adhesion; GO:0005515 protein binding; GO:0009986 cell surface; GO:0042391 regulation of membrane potential; GO:0070062 extracellular exosome; GO:0010468 regulation of gene exp…	ko04976 Bile secretion; ko05206 MicroRNAs in cancer; ko05226 Gastric cancer; ko02010 ABC transporters
BMSK0004642	-1.3916	NA	NoDiff	0.683348	0.467853	0.164015	0.708916	1.14766	1.49388	BMSK_chr8	13963548	13964662	-	BMSK0004642	NA	NA	NA	NA
BMSK0012824	-1.39115	NA	NoDiff	0.175297	0.0240034	0.0757338	0.283696	0.201879	0.183945	BMSK_chr22	11735575	11754140	-	BMSK0012824	NA	Amoebiasis	GO:0005886 plasma membrane; GO:0019899 enzyme binding; GO:0005515 protein binding; GO:0070062 extracellular exosome; GO:0031410 cytoplasmic vesicle; GO:0005737 cytoplasm; GO:0005829 cytosol; GO:0005634 nucleus; GO:0005730 nucleolus; GO:0005654 nucleoplasm; GO:0030335 positive regulation of cell migration; GO:0005576 extracellular region; GO:0008284 positive regulation of cell proliferation; GO:00…	ko05146 Amoebiasis
BMSK0004279	-1.38464	NA	NoDiff	0	1.50604	0.527973	1.36922	1.5833	2.64487	BMSK_chr8	4138751	4139134	+	BMSK0004279	NA	NA	NA	NA
BMSK0000140	-1.37232	NA	NoDiff	0.5703	0.0557793	0	0.354983	0.527768	0.641181	BMSK_chr1	4035122	4038777	+	BMSK0000140	NA	Gastric acid secretion,Calcium signaling pathway,Neuroactive ligand-receptor interaction	NA	ko04971 Gastric acid secretion; ko04020 Calcium signaling pathway; ko04080 Neuroactive ligand-receptor interaction
BMSK0014017	-1.35125	NA	NoDiff	0	2.02736	2.1322	3.99356	4.61797	2.26571	BMSK_chr24	7851029	7853100	-	BMSK0014017	NA	NA	NA	NA
BMSK0011018	-1.33939	NA	NoDiff	0.250376	0.0857096	0.0450708	0.311693	0	0.615768	BMSK_chr19	4194254	4197045	-	BMSK0011018	NA	Drug metabolism - other enzymes	GO:0005886 plasma membrane; GO:0016020 membrane; GO:0019899 enzyme binding; GO:0005515 protein binding; GO:0009986 cell surface; GO:0042802 identical protein binding; GO:0060041 retina development in camera-type eye; GO:0045202 synapse; GO:0031410 cytoplasmic vesicle; GO:0005737 cytoplasm; GO:0043025 neuronal cell body; GO:0030425 dendrite; GO:0030424 axon; GO:0042734 presynaptic membrane; GO:004…	ko00983 Drug metabolism - other enzymes
BMSK0010784	-1.33758	NA	NoDiff	0.596826	0	1.28924	2.04322	2.14789	0.391418	BMSK_chr18	14153811	14154803	+	BMSK0010784	NA	NA	NA	NA
BMSK0004617	-1.31293	NA	NoDiff	0.10859	0.148692	0.104254	0.270368	0.104214	0.522259	BMSK_chr8	13164135	13176958	-	BMSK0004617	NA	NA	NA	NA
BMSK0009702	-1.29113	NA	NoDiff	0.306735	0.36751	0.276081	0.811441	0.938313	0.55321	BMSK_chr17	71673	75073	-	BMSK0009702	NA	NA	GO:0005737 cytoplasm; GO:0050790 regulation of catalytic activity; GO:0005575 cellular_component; GO:0003674 molecular_function; GO:0008150 biological_process; GO:0060828 regulation of canonical Wnt signaling pathway; GO:0051018 protein kinase A binding; GO:0019207 kinase regulator activity	NA
BMSK0002713	-1.27525	NA	NoDiff	0.783618	0.536503	0.423184	1.34135	2.1151	0.642404	BMSK_chr5	10099138	10099724	+	BMSK0002713	NA	NA	NA	NA
BMSK0008844	-1.27441	NA	NoDiff	0.157123	0.860595	0.113137	0.782412	1.01784	1.03047	BMSK_chr15	12156389	12158144	+	BMSK0008844	NA	NA	NA	NA
BMSK0015419	-1.27176	NA	NoDiff	0.323489	0.442953	0.0776431	1.0739	0	0.91934	BMSK_chr26	11177271	11183594	-	BMSK0015419	NA	NA	NA	NA
BMSK0008626	-1.26225	NA	NoDiff	0.446322	0.152787	0.401718	0.694533	0.963751	0.658604	BMSK_chr15	8277644	8278381	-	BMSK0008626	NA	NA	NA	NA
BMSK0014241	-1.258	NA	NoDiff	0.0419338	0.200969	0.060389	0.182712	0.21128	0.357521	BMSK_chr24	12870423	12878291	+	BMSK0014241	NA	NA	NA	NA
BMSK0015723	-1.25644	NA	NoDiff	0	0	0.592277	1.02399	0.11841	0.215782	BMSK_chr27	10247965	10248432	-	BMSK0015723	NA	NA	NA	NA
BMSK0011331	-1.24776	NA	NoDiff	0.271859	0.223353	0	0.507656	0.234812	0.392248	BMSK_chr19	12736628	12751523	+	BMSK0011331	NA	NA	NA	NA
BMSK0001486	-1.24695	NA	NoDiff	0.443111	0.303375	0.159531	0.689536	0.877083	0.508562	BMSK_chr3	11631022	11635171	+	BMSK0001486	NA	NA	NA	NA
BMSK0014057	-1.24178	NA	NoDiff	0	0.817231	0.644618	2.60046	0.429579	0.391418	BMSK_chr24	8309781	8310517	-	BMSK0014057	NA	Herpes simplex virus 1 infection	NA	ko05168 Herpes simplex virus 1 infection
BMSK0000635	-1.2272	NA	NoDiff	0.163984	0.0842035	0.118077	0.229662	0.442617	0.161319	BMSK_chr1	18638377	18652261	-	BMSK0000635	NA	Thermogenesis,Parkinson disease,Metabolic pathways,Non-alcoholic fatty liver disease (NAFLD),Huntington disease,Oxidative phosphorylation,Alzheimer disease,Biosynthesis of secondary metabolites,Carbon metabolism,Microbial metabolism in diverse environments,Biosynthesis of antibiotics,Citrate cycle (TCA cycle)	GO:0005886 plasma membrane; GO:0016020 membrane; GO:0005515 protein binding; GO:0005737 cytoplasm; GO:0005524 ATP binding; GO:0000166 nucleotide binding; GO:0005829 cytosol; GO:0006974 cellular response to DNA damage stimulus; GO:0005739 mitochondrion; GO:0005730 nucleolus; GO:0006909 phagocytosis; GO:0050829 defense response to Gram-negative bacterium; GO:0045121 membrane raft; GO:0005743 mitoch…	ko04714 Thermogenesis; ko05012 Parkinson disease; ko01100 Metabolic pathways; ko04932 Non-alcoholic fatty liver disease (NAFLD); ko05016 Huntington disease; ko00190 Oxidative phosphorylation; ko05010 Alzheimer disease; ko01110 Biosynthesis of secondary metabolites; ko01200 Carbon metabolism; ko01120 Microbial metabolism in diverse environments; ko01130 Biosynthesis of antibiotics; ko00020 Citrate…
BMSK0007153	-1.21564	NA	NoDiff	0.301923	0.55123	0	0.689085	1.08658	0.198012	BMSK_chr12	11147592	11149679	+	BMSK0007153	NA	NA	NA	NA
BMSK0005304	-1.21276	NA	NoDiff	0	0.340074	0.715318	1.0306	1.31091	0.108587	BMSK_chr10	2454847	2455426	+	BMSK0005304	NA	NA	NA	NA
BMSK0006865	-1.20461	NA	NoDiff	0.733243	1.75705	0.791959	1.14102	4.22215	2.40443	BMSK_chr12	2313768	2313977	-	BMSK0006865	NA	Basal transcription factors,Nucleotide excision repair	NA	ko03022 Basal transcription factors; ko03420 Nucleotide excision repair
BMSK0009698	-1.19934	NA	NoDiff	0.0809574	0.166282	0.233174	0.201568	0.291355	0.637135	BMSK_chr17	38633	40302	+	BMSK0009698	NA	Huntington disease	NA	ko05016 Huntington disease
BMSK0006644	-1.1834	NA	NoDiff	0.696296	0.136205	0.0716242	0.928735	0.644368	0.326182	BMSK_chr11	15576072	15584126	-	BMSK0006644	NA	NA	GO:0005886 plasma membrane; GO:0016020 membrane; GO:0005515 protein binding; GO:0009986 cell surface; GO:0007605 sensory perception of sound; GO:0042995 cell projection; GO:0031410 cytoplasmic vesicle; GO:0007601 visual perception; GO:0005737 cytoplasm; GO:0009416 response to light stimulus; GO:0030425 dendrite; GO:0030424 axon; GO:0043204 perikaryon; GO:0043195 terminal bouton; GO:0007611 learni…	NA
BMSK0009557	-1.1747	NA	NoDiff	0	0.709367	0.172165	0.297657	0.0573661	1.72492	BMSK_chr16	10985432	10992675	+	BMSK0009557	NA	Metabolic pathways,Insulin signaling pathway,AMPK signaling pathway,Fatty acid metabolism,Fatty acid biosynthesis	NA	ko01100 Metabolic pathways; ko04910 Insulin signaling pathway; ko04152 AMPK signaling pathway; ko01212 Fatty acid metabolism; ko00061 Fatty acid biosynthesis
BMSK0008555	-1.16709	NA	NoDiff	0.337185	0.538657	0.24279	0.559682	0.64719	1.32682	BMSK_chr15	5955922	5957529	-	BMSK0008555	NA	NA	NA	NA
BMSK0011470	-1.15974	NA	NoDiff	0	0.30469	0.576803	0.886432	0.512515	0.583734	BMSK_chr20	2017636	2022443	-	BMSK0011470	NA	Pancreatic secretion,Phagosome,Influenza A,Neuroactive ligand-receptor interaction,Protein digestion and absorption,Complement and coagulation cascades,Systemic lupus erythematosus,Pertussis,Staphylococcus aureus infection	GO:0051354 negative regulation of oxidoreductase activity; GO:0042803 protein homodimerization activity; GO:0005634 nucleus; GO:0046872 metal ion binding; GO:0043065 positive regulation of apoptotic process; GO:0045087 innate immune response; GO:0002376 immune system process; GO:0005576 extracellular region; GO:0016787 hydrolase activity; GO:0006508 proteolysis; GO:0008233 peptidase activity; GO:…	ko04972 Pancreatic secretion; ko04145 Phagosome; ko05164 Influenza A; ko04080 Neuroactive ligand-receptor interaction; ko04974 Protein digestion and absorption; ko04610 Complement and coagulation cascades; ko05322 Systemic lupus erythematosus; ko05133 Pertussis; ko05150 Staphylococcus aureus infection
BMSK0011669	-1.15806	NA	NoDiff	0.417293	0.285699	0.300472	0.389616	0.450534	1.36837	BMSK_chr20	6828795	6830700	-	BMSK0011669	NA	NA	NA	NA
BMSK0013812	-1.15594	NA	NoDiff	0.346804	0.118719	0.249717	0.323802	0.998481	0.227446	BMSK_chr24	1445289	1449599	+	BMSK0013812	NA	NA	GO:0005886 plasma membrane; GO:0016020 membrane; GO:0005829 cytosol; GO:0005739 mitochondrion; GO:0005575 cellular_component; GO:0003674 molecular_function; GO:0008150 biological_process; GO:0016787 hydrolase activity; GO:0016491 oxidoreductase activity; GO:0006629 lipid metabolic process; GO:0048767 root hair elongation; GO:0006631 fatty acid metabolic process; GO:0008202 steroid metabolic proce…	NA
BMSK0014624	-1.15545	NA	NoDiff	0.242413	0.232355	0.17455	0.513027	0.523448	0.381559	BMSK_chr25	3708958	3715726	-	BMSK0014624	NA	NA	GO:0007283 spermatogenesis; GO:0005515 protein binding; GO:0042995 cell projection; GO:0005737 cytoplasm; GO:0005856 cytoskeleton; GO:0030154 cell differentiation; GO:0005929 cilium; GO:0030317 flagellated sperm motility; GO:0031514 motile cilium; GO:0048870 cell motility; GO:0007288 sperm axoneme assembly	NA
BMSK0003967	-1.1482	NA	NoDiff	0.210472	0.115279	0.212171	0.393024	0.242387	0.524531	BMSK_chr7	9707983	9736006	+	BMSK0003967	NA	Purine metabolism,Metabolic pathways,Biosynthesis of secondary metabolites,Nicotinate and nicotinamide metabolism,Pyrimidine metabolism	GO:0005886 plasma membrane; GO:0016020 membrane; GO:0009897 external side of plasma membrane; GO:0005515 protein binding; GO:0009986 cell surface; GO:0042802 identical protein binding; GO:0070062 extracellular exosome; GO:0008270 zinc ion binding; GO:0005524 ATP binding; GO:0000166 nucleotide binding; GO:0005829 cytosol; GO:0046872 metal ion binding; GO:0005654 nucleoplasm; GO:0007420 brain devel…	ko00230 Purine metabolism; ko01100 Metabolic pathways; ko01110 Biosynthesis of secondary metabolites; ko00760 Nicotinate and nicotinamide metabolism; ko00240 Pyrimidine metabolism
BMSK0011697	-1.14204	NA	NoDiff	0.144447	0	0.277359	0.509498	0	0.378934	BMSK_chr20	7386540	7402563	-	BMSK0011697	NA	NA	GO:0005886 plasma membrane; GO:0051453 regulation of intracellular pH; GO:0055085 transmembrane transport; GO:0016020 membrane; GO:0015297 antiporter activity; GO:0006811 ion transport; GO:0007283 spermatogenesis; GO:0006814 sodium ion transport; GO:0042995 cell projection; GO:1902600 proton transmembrane transport; GO:0030154 cell differentiation; GO:0005929 cilium; GO:0030317 flagellated sperm …	NA
BMSK0003569	-1.13261	NA	NoDiff	0.318581	0.218116	0.076465	0.694054	0.305742	0.278582	BMSK_chr6	14749131	14828031	+	BMSK0003569	NA	NA	NA	NA
BMSK0006643	-1.13115	NA	NoDiff	0.587714	0.402377	0.141061	0.853586	1.41007	0.128481	BMSK_chr11	15563243	15566237	-	BMSK0006643	NA	NA	GO:0005886 plasma membrane; GO:0016020 membrane; GO:0005515 protein binding; GO:0007605 sensory perception of sound; GO:0042995 cell projection; GO:0031410 cytoplasmic vesicle; GO:0007601 visual perception; GO:0009416 response to light stimulus; GO:0007165 signal transduction; GO:0097038 perinuclear endoplasmic reticulum; GO:0050896 response to stimulus; GO:0001750 photoreceptor outer segment; GO…	NA
BMSK0011670	-1.12777	NA	NoDiff	0.691531	0.394547	0.580928	1.86526	0.414788	1.20941	BMSK_chr20	6837342	6850427	+	BMSK0011670	NA	NA	GO:0016020 membrane; GO:0005515 protein binding; GO:0070062 extracellular exosome; GO:0060041 retina development in camera-type eye; GO:0045202 synapse; GO:0032420 stereocilium; GO:0031410 cytoplasmic vesicle; GO:0005737 cytoplasm; GO:0043025 neuronal cell body; GO:0030425 dendrite; GO:0098794 postsynapse; GO:0030424 axon; GO:0098978 glutamatergic synapse; GO:0043005 neuron projection; GO:0043195…	NA
BMSK0015649	-1.10622	NA	NoDiff	1.35071	0.462381	1.94516	1.26113	3.64577	3.10045	BMSK_chr27	8139671	8141102	+	BMSK0015649	NA	NA	NA	NA
BMSK0015527	-1.10294	NA	NoDiff	0.0576061	0.0591598	0.124438	0.197213	0.165853	0.15112	BMSK_chr27	2648083	2741377	-	BMSK0015527	NA	NA	NA	NA
BMSK0006094	-1.09416	NA	NoDiff	0.326231	0.446707	0.313204	1.083	0.626166	0.570542	BMSK_chr11	3432720	3448084	-	BMSK0006094	NA	NA	NA	NA
BMSK0002361	-1.0937	NA	NoDiff	0.187325	0.513006	0.674418	1.166	0.943819	0.859978	BMSK_chr4	19192386	19193189	+	BMSK0002361	NA	NA	NA	NA
BMSK0009548	-1.09121	NA	NoDiff	0.166107	0.227449	0.119605	0.361876	0.179339	0.544692	BMSK_chr16	10886130	10887466	-	BMSK0009548	NA	NA	NA	NA
BMSK0011763	-1.08804	NA	NoDiff	0.527332	0.481383	0.379706	1.53178	0.506079	0.806965	BMSK_chr20	8519847	8521794	-	BMSK0011763	NA	NA	NA	NA
BMSK0002911	-1.08543	NA	NoDiff	0.110857	0.0379492	0.0798231	0	0.119688	0.36352	BMSK_chr5	14713117	14721282	+	BMSK0002911	NA	Pancreatic secretion,Influenza A,Neuroactive ligand-receptor interaction,Protein digestion and absorption	GO:0005886 plasma membrane; GO:0016020 membrane; GO:0005515 protein binding; GO:0009986 cell surface; GO:0042802 identical protein binding; GO:0070062 extracellular exosome; GO:0010468 regulation of gene expression; GO:0045202 synapse; GO:0005737 cytoplasm; GO:0009791 post-embryonic development; GO:0035264 multicellular organism growth; GO:0098794 postsynapse; GO:0098978 glutamatergic synapse; GO…	ko04972 Pancreatic secretion; ko05164 Influenza A; ko04080 Neuroactive ligand-receptor interaction; ko04974 Protein digestion and absorption
BMSK0013530	-1.08359	NA	NoDiff	0.293297	0.602416	0.422378	0.63897	1.89997	0.288531	BMSK_chr23	16113626	16116064	-	BMSK0013530	NA	NA	NA	NA
BMSK0011411	-1.08199	NA	NoDiff	0.414484	0.212832	0.596901	1.22548	0.596669	0.679583	BMSK_chr20	153924	155839	-	BMSK0011411	NA	NA	NA	NA
BMSK0000789	-1.07761	NA	NoDiff	0.100905	0.345422	0.145314	0.628083	0.363143	0.264708	BMSK_chr2	1734429	1756536	-	BMSK0000789	NA	NA	GO:0016020 membrane; GO:0005576 extracellular region; GO:0007218 neuropeptide signaling pathway	NA
BMSK0009436	-1.07715	NA	NoDiff	0.860229	0.490795	0.516175	1.51711	1.13514	1.12833	BMSK_chr16	8758975	8762635	+	BMSK0009436	NA	NA	NA	NA
BMSK0000419	-1.0767	NA	NoDiff	0.499938	0.342282	0.359981	0.93356	1.19947	0.327877	BMSK_chr1	12131469	12135192	+	BMSK0000419	NA	NA	NA	NA
BMSK0011407	-1.07607	NA	NoDiff	0.146649	0.0334676	0.351982	0.395553	0.316661	0.384708	BMSK_chr20	102418	110675	-	BMSK0011407	NA	NA	GO:0022857 transmembrane transporter activity; GO:0005886 plasma membrane; GO:0055085 transmembrane transport; GO:0016323 basolateral plasma membrane; GO:0016324 apical plasma membrane; GO:0016020 membrane; GO:0015293 symporter activity; GO:0042995 cell projection; GO:0005737 cytoplasm; GO:1902600 proton transmembrane transport; GO:0043204 perikaryon; GO:0005773 vacuole; GO:0005774 vacuolar membr…	NA
BMSK0003475	-1.06932	NA	NoDiff	0	0.114094	0.479975	0.155593	0.359842	0.765045	BMSK_chr6	12275308	12282060	+	BMSK0003475	NA	NA	GO:0005576 extracellular region; GO:0005615 extracellular space; GO:0007218 neuropeptide signaling pathway; GO:0018990 ecdysis, chitin-based cuticle; GO:0005179 hormone activity; GO:0007562 eclosion; GO:0008255 ecdysis-triggering hormone activity; GO:0008031 eclosion hormone activity; GO:0005184 neuropeptide hormone activity; GO:0007563 regulation of eclosion	NA
BMSK0015422	-1.0659	NA	NoDiff	0.13736	0.0470218	0.0989066	0	0.543776	0.0450428	BMSK_chr26	11227852	11234533	+	BMSK0015422	NA	NA	NA	NA
BMSK0006895	-1.04868	NA	NoDiff	0.548952	0	0.197637	1.11051	0.19756	0.0900053	BMSK_chr12	3078492	3079052	-	BMSK0006895	NA	NA	NA	NA
BMSK0013436	-1.04577	NA	NoDiff	0.172238	0.275153	0.330721	0.750468	0.537214	0.301226	BMSK_chr23	13774734	13779976	-	BMSK0013436	NA	NA	GO:0022857 transmembrane transporter activity; GO:0055085 transmembrane transport; GO:0016020 membrane; GO:0006811 ion transport; GO:0005515 protein binding; GO:0005739 mitochondrion; GO:0005743 mitochondrial inner membrane; GO:0005575 cellular_component; GO:0003674 molecular_function; GO:0008150 biological_process; GO:0005741 mitochondrial outer membrane; GO:0031966 mitochondrial membrane; GO:00…	NA
BMSK0007949	-1.02641	NA	NoDiff	0.0162564	0.0111299	0.105349	0.0708318	0.0936075	0.106615	BMSK_chr14	540877	547686	+	BMSK0007949	NA	NA	NA	NA
BMSK0007023	-1.017	NA	NoDiff	0.846049	0.193082	0	0.263312	1.01494	0.739824	BMSK_chr12	8162313	8162925	-	BMSK0007023	NA	NA	NA	NA
BMSK0005099	-1.01014	NA	NoDiff	0.253675	0.260518	0.365319	0.394751	0.547766	0.831845	BMSK_chr9	12047404	12048010	-	BMSK0005099	NA	Fat digestion and absorption	NA	ko04975 Fat digestion and absorption
BMSK0015012	-0.999629	NA	NoDiff	0.0724446	0.0247995	0.0391229	0.146553	0.0260718	0.0831453	BMSK_chr25	13680212	13716073	+	BMSK0015012	NA	Cell adhesion molecules (CAMs)	GO:0005886 plasma membrane; GO:0016324 apical plasma membrane; GO:0016020 membrane; GO:0019899 enzyme binding; GO:0005925 focal adhesion; GO:0005515 protein binding; GO:0009986 cell surface; GO:0042802 identical protein binding; GO:0070062 extracellular exosome; GO:0051649 establishment of localization in cell; GO:0007605 sensory perception of sound; GO:0042995 cell projection; GO:0045202 synapse…	ko04514 Cell adhesion molecules (CAMs)
BMSK0002050	-0.99735	NA	NoDiff	0	0	0.407626	0	0.814936	0	BMSK_chr4	11372750	11373485	+	BMSK0002050	NA	NA	NA	NA
BMSK0004471	-0.992658	NA	NoDiff	0	0.11692	0.0819773	0.141731	0.0409728	0.223998	BMSK_chr8	9895665	9905803	+	BMSK0004471	NA	Metabolic pathways,Longevity regulating pathway - worm,PPAR signaling pathway,AMPK signaling pathway,Fatty acid metabolism,Biosynthesis of unsaturated fatty acids	GO:0016020 membrane; GO:0005515 protein binding; GO:0005737 cytoplasm; GO:0009791 post-embryonic development; GO:0098793 presynapse; GO:0048364 root development; GO:0005829 cytosol; GO:0005739 mitochondrion; GO:0046872 metal ion binding; GO:0005783 endoplasmic reticulum; GO:0005730 nucleolus; GO:0045087 innate immune response; GO:0050830 defense response to Gram-positive bacterium; GO:0042552 mye…	ko01100 Metabolic pathways; ko04212 Longevity regulating pathway - worm; ko03320 PPAR signaling pathway; ko04152 AMPK signaling pathway; ko01212 Fatty acid metabolism; ko01040 Biosynthesis of unsaturated fatty acids
BMSK0006461	-0.984392	NA	NoDiff	0.302636	0.165759	0.348661	0.640477	0.609921	0.317566	BMSK_chr11	11584099	11592054	+	BMSK0006461	NA	Bile secretion,Salivary secretion,Gastric acid secretion,Pancreatic secretion,cAMP signaling pathway,Thyroid hormone synthesis,Aldosterone synthesis and secretion,Insulin secretion,cGMP-PKG signaling pathway,Adrenergic signaling in cardiomyocytes,Endocrine and other factor-regulated calcium reabsorption,Cardiac muscle contraction,Thyroid hormone signaling pathway,Aldosterone-regulated sodium reab…	GO:0005886 plasma membrane; GO:0055085 transmembrane transport; GO:0016323 basolateral plasma membrane; GO:0016324 apical plasma membrane; GO:0016020 membrane; GO:0006811 ion transport; GO:0007283 spermatogenesis; GO:0005515 protein binding; GO:0006814 sodium ion transport; GO:0035725 sodium ion transmembrane transport; GO:0042391 regulation of membrane potential; GO:0036376 sodium ion export acr…	ko04976 Bile secretion; ko04970 Salivary secretion; ko04971 Gastric acid secretion; ko04972 Pancreatic secretion; ko04024 cAMP signaling pathway; ko04918 Thyroid hormone synthesis; ko04925 Aldosterone synthesis and secretion; ko04911 Insulin secretion; ko04022 cGMP-PKG signaling pathway; ko04261 Adrenergic signaling in cardiomyocytes; ko04961 Endocrine and other factor-regulated calcium reabsorpt…
BMSK0011062	-0.97515	NA	NoDiff	0.152759	0.104586	0.109994	0.158475	0.183253	0.367343	BMSK_chr19	5186515	5188775	+	BMSK0011062	NA	Metabolic pathways,Mannose type O-glycan biosynthesis	NA	ko01100 Metabolic pathways; ko00515 Mannose type O-glycan biosynthesis
BMSK0005066	-0.973591	NA	NoDiff	0.112313	0.307579	0.161742	0.384501	0.444619	0.331464	BMSK_chr9	11283907	11288612	-	BMSK0005066	NA	NA	GO:0005576 extracellular region	NA
BMSK0011745	-0.971651	NA	NoDiff	0.498858	0.569238	1.19735	1.03505	0.478753	2.94452	BMSK_chr20	8325048	8331509	-	BMSK0011745	NA	NA	NA	NA
BMSK0009764	-0.958089	NA	NoDiff	0	0.720556	0	0	0	1.48665	BMSK_chr17	1490572	1491522	+	BMSK0009764	NA	Metabolic pathways,Phosphatidylinositol signaling system,Inositol phosphate metabolism,Biosynthesis of antibiotics,Streptomycin biosynthesis	GO:0005886 plasma membrane; GO:0016020 membrane; GO:0005515 protein binding; GO:0042802 identical protein binding; GO:0005737 cytoplasm; GO:0043025 neuronal cell body; GO:0030424 axon; GO:0042803 protein homodimerization activity; GO:0005829 cytosol; GO:0005634 nucleus; GO:0046872 metal ion binding; GO:0000287 magnesium ion binding; GO:0030145 manganese ion binding; GO:0007165 signal transduction…	ko01100 Metabolic pathways; ko04070 Phosphatidylinositol signaling system; ko00562 Inositol phosphate metabolism; ko01130 Biosynthesis of antibiotics; ko00521 Streptomycin biosynthesis
BMSK0008035	-0.957949	NA	NoDiff	0.091113	0.0831738	0.109343	0.283567	0.131161	0.11951	BMSK_chr14	3108012	3122230	-	BMSK0008035	NA	Prion diseases,Cell adhesion molecules (CAMs)	GO:0005886 plasma membrane; GO:0016020 membrane; GO:0070062 extracellular exosome; GO:0098978 glutamatergic synapse; GO:0004713 protein tyrosine kinase activity; GO:0005524 ATP binding; GO:0004672 protein kinase activity; GO:0006468 protein phosphorylation; GO:0000166 nucleotide binding; GO:0016740 transferase activity; GO:0016301 kinase activity; GO:0016310 phosphorylation; GO:0018108 peptidyl-t…	ko05020 Prion diseases; ko04514 Cell adhesion molecules (CAMs)
BMSK0014296	-0.954592	NA	NoDiff	0.479692	0.98526	1.03621	2.09009	0.863172	1.88759	BMSK_chr24	14762726	14763089	+	BMSK0014296	NA	Thermogenesis,Hepatocellular carcinoma,Peroxisome,Transcriptional misregulation in cancer	NA	ko04714 Thermogenesis; ko05225 Hepatocellular carcinoma; ko04146 Peroxisome; ko05202 Transcriptional misregulation in cancer
BMSK0009553	-0.941183	NA	NoDiff	0.450676	0.308555	0.378595	0.748062	0.540641	0.837445	BMSK_chr16	10918908	10920019	-	BMSK0009553	NA	RNA transport,Herpes simplex virus 1 infection	NA	ko03013 RNA transport; ko05168 Herpes simplex virus 1 infection
BMSK0011545	-0.936634	NA	NoDiff	0.353979	0.0605878	0.0637209	0.716087	0	0.116076	BMSK_chr20	3925437	3926306	+	BMSK0011545	NA	NA	NA	NA
BMSK0009360	-0.935062	NA	NoDiff	0.31489	0.179657	0.226737	0.359339	0.264424	0.722803	BMSK_chr16	6408088	6419469	+	BMSK0009360	NA	Purine metabolism,Metabolic pathways,Biosynthesis of secondary metabolites,Nicotinate and nicotinamide metabolism,Pyrimidine metabolism	GO:0005886 plasma membrane; GO:0016020 membrane; GO:0009897 external side of plasma membrane; GO:0005515 protein binding; GO:0009986 cell surface; GO:0042802 identical protein binding; GO:0070062 extracellular exosome; GO:0008270 zinc ion binding; GO:0005524 ATP binding; GO:0000166 nucleotide binding; GO:0005829 cytosol; GO:0046872 metal ion binding; GO:0005654 nucleoplasm; GO:0007420 brain devel…	ko00230 Purine metabolism; ko01100 Metabolic pathways; ko01110 Biosynthesis of secondary metabolites; ko00760 Nicotinate and nicotinamide metabolism; ko00240 Pyrimidine metabolism
BMSK0006768	-0.928986	NA	NoDiff	0	0.600358	0.378842	0.109163	0.126232	1.72527	BMSK_chr12	12587	13025	+	BMSK0006768	NA	Metabolic pathways,Phosphatidylinositol signaling system,Inositol phosphate metabolism	NA	ko01100 Metabolic pathways; ko04070 Phosphatidylinositol signaling system; ko00562 Inositol phosphate metabolism
BMSK0015690	-0.923286	NA	NoDiff	0.530238	0.217816	0.381798	0.858121	0.915961	0.278198	BMSK_chr27	9615551	9624050	-	BMSK0015690	NA	Phagosome,Proteoglycans in cancer,Apoptosis,Fluid shear stress and atherosclerosis,Osteoclast differentiation,Rheumatoid arthritis,Tuberculosis,Lysosome,Autophagy - animal,Toll-like receptor signaling pathway,Antigen processing and presentation	GO:0005886 plasma membrane; GO:0016324 apical plasma membrane; GO:0016020 membrane; GO:0007283 spermatogenesis; GO:0009897 external side of plasma membrane; GO:0005515 protein binding; GO:0009986 cell surface; GO:0070062 extracellular exosome; GO:0031410 cytoplasmic vesicle; GO:0005737 cytoplasm; GO:0043204 perikaryon; GO:0043005 neuron projection; GO:0045177 apical part of cell; GO:0072659 prote…	ko04145 Phagosome; ko05205 Proteoglycans in cancer; ko04210 Apoptosis; ko05418 Fluid shear stress and atherosclerosis; ko04380 Osteoclast differentiation; ko05323 Rheumatoid arthritis; ko05152 Tuberculosis; ko04142 Lysosome; ko04140 Autophagy - animal; ko04620 Toll-like receptor signaling pathway; ko04612 Antigen processing and presentation
BMSK0000139	-0.915601	NA	NoDiff	0.165418	0	0	0	0.289155	0.0154982	BMSK_chr1	4001762	4005019	+	BMSK0000139	NA	NA	GO:0005886 plasma membrane; GO:0016020 membrane; GO:0005515 protein binding; GO:0070062 extracellular exosome; GO:0042995 cell projection; GO:0005829 cytosol; GO:0007411 axon guidance; GO:0046872 metal ion binding; GO:0006915 apoptotic process; GO:0007155 cell adhesion; GO:2000352 negative regulation of endothelial cell apoptotic process; GO:0007165 signal transduction; GO:0045087 innate immune r…	NA
BMSK0010641	-0.900062	NA	NoDiff	0.819048	0.56076	0	0	1.17906	1.43243	BMSK_chr18	8883442	8886210	+	BMSK0010641	NA	NA	NA	NA
BMSK0009726	-0.899645	NA	NoDiff	0.0841426	0.460865	0.060587	0.261873	0.302818	0.607019	BMSK_chr17	667068	677107	+	BMSK0009726	NA	NA	GO:0005515 protein binding; GO:0042995 cell projection; GO:0043025 neuronal cell body; GO:0030425 dendrite; GO:0030424 axon; GO:0010446 response to alkaline pH; GO:0005634 nucleus; GO:0005654 nucleoplasm; GO:0001843 neural tube closure; GO:0043231 intracellular membrane-bounded organelle; GO:0060271 cilium assembly; GO:0003674 molecular_function; GO:0005929 cilium; GO:0007635 chemosensory behavio…	NA
BMSK0009276	-0.897654	NA	NoDiff	0.0780045	0.18692	0.252753	0.315601	0.224582	0.434843	BMSK_chr16	4506143	4513518	-	BMSK0009276	NA	NA	GO:0005886 plasma membrane; GO:0016020 membrane; GO:0005515 protein binding; GO:0005829 cytosol; GO:0005739 mitochondrion; GO:0005743 mitochondrial inner membrane; GO:0005576 extracellular region; GO:0016491 oxidoreductase activity; GO:0050660 flavin adenine dinucleotide binding; GO:0042426 choline catabolic process; GO:0009274 peptidoglycan-based cell wall; GO:0006006 glucose metabolic process; …	NA
BMSK0001627	-0.893297	NA	NoDiff	0.416165	0.0949755	0.499434	0	1.59757	0.272935	BMSK_chr4	481031	481674	-	BMSK0001627	NA	NA	NA	NA
BMSK0002771	-0.874375	NA	NoDiff	0.060243	0.0824905	0.390402	0.187491	0.563696	0.237056	BMSK_chr5	11454689	11462814	-	BMSK0002771	NA	Steroid hormone biosynthesis	GO:0005515 protein binding; GO:0042802 identical protein binding; GO:0070062 extracellular exosome; GO:0005737 cytoplasm; GO:0014823 response to activity; GO:0031667 response to nutrient levels; GO:0000166 nucleotide binding; GO:0016740 transferase activity; GO:0005829 cytosol; GO:0005634 nucleus; GO:0005739 mitochondrion; GO:0005783 endoplasmic reticulum; GO:0070371 ERK1 and ERK2 cascade; GO:190…	ko00140 Steroid hormone biosynthesis
BMSK0002829	-0.870601	NA	NoDiff	0.0768368	0.157819	0.221306	0.0956542	0.608356	0.151177	BMSK_chr5	12966001	12970617	-	BMSK0002829	NA	Pancreatic secretion,Metabolic pathways,Fat digestion and absorption,Glycerolipid metabolism,Vitamin digestion and absorption	GO:0005886 plasma membrane; GO:0016020 membrane; GO:0005515 protein binding; GO:0009986 cell surface; GO:0042802 identical protein binding; GO:0042995 cell projection; GO:0031410 cytoplasmic vesicle; GO:0009791 post-embryonic development; GO:0043005 neuron projection; GO:0043495 protein membrane anchor; GO:0042803 protein homodimerization activity; GO:0007623 circadian rhythm; GO:0031667 response…	ko04972 Pancreatic secretion; ko01100 Metabolic pathways; ko04975 Fat digestion and absorption; ko00561 Glycerolipid metabolism; ko04977 Vitamin digestion and absorption
BMSK0004065	-0.867309	NA	NoDiff	0.0757035	0.0518303	0.163531	0.259169	0.108979	0.148947	BMSK_chr7	11979673	11982384	+	BMSK0004065	NA	NA	NA	NA
BMSK0004979	-0.848523	NA	NoDiff	0.339914	0.232721	0.0815852	0.317369	0.530098	0.297236	BMSK_chr9	8108265	8110307	-	BMSK0004979	NA	Metabolic pathways,Lysosome,Glycosaminoglycan degradation	GO:0005737 cytoplasm; GO:0046872 metal ion binding; GO:0016787 hydrolase activity; GO:0008081 phosphoric diester hydrolase activity; GO:0042597 periplasmic space; GO:0004065 arylsulfatase activity; GO:0008484 sulfuric ester hydrolase activity	ko01100 Metabolic pathways; ko04142 Lysosome; ko00531 Glycosaminoglycan degradation
BMSK0006981	-0.848376	NA	NoDiff	0.263666	0.0601728	0.379706	0.60177	0.379559	0.230562	BMSK_chr12	6733250	6736758	-	BMSK0006981	NA	Pancreatic secretion,Metabolic pathways,Fat digestion and absorption,Glycerolipid metabolism,Cholesterol metabolism	GO:0005886 plasma membrane; GO:0016020 membrane; GO:0005515 protein binding; GO:0009986 cell surface; GO:0043495 protein membrane anchor; GO:0042803 protein homodimerization activity; GO:0046872 metal ion binding; GO:0009410 response to xenobiotic stimulus; GO:0005102 signaling receptor binding; GO:0008283 cell proliferation; GO:0071398 cellular response to fatty acid; GO:0005576 extracellular re…	ko04972 Pancreatic secretion; ko01100 Metabolic pathways; ko04975 Fat digestion and absorption; ko00561 Glycerolipid metabolism; ko04979 Cholesterol metabolism
BMSK0010062	-0.838718	NA	NoDiff	1.66646	0.684564	0	1.4522	0	2.62301	BMSK_chr17	9393058	9393288	+	BMSK0010062	NA	NA	NA	NA
BMSK0014778	-0.83066	NA	NoDiff	0	0.477747	0	0.530866	0.223225	0.101698	BMSK_chr25	6943360	6949216	-	BMSK0014778	NA	Spliceosome	GO:0016020 membrane; GO:0005515 protein binding; GO:0005524 ATP binding; GO:0000166 nucleotide binding; GO:0005634 nucleus; GO:0005654 nucleoplasm; GO:0016887 ATPase activity; GO:0016787 hydrolase activity; GO:0003723 RNA binding; GO:0008380 RNA splicing; GO:0006397 mRNA processing; GO:0003729 mRNA binding; GO:0071013 catalytic step 2 spliceosome; GO:0000398 mRNA splicing, via spliceosome; GO:000…	ko03040 Spliceosome
BMSK0011924	-0.830534	NA	NoDiff	0.0729077	0.0249581	0.183741	0.0907628	0.288623	0.119538	BMSK_chr20	12008001	12014780	-	BMSK0011924	NA	NA	NA	NA
BMSK0000662	-0.818509	NA	NoDiff	0.618398	0.84677	1.1132	0.192461	2.22553	2.23061	BMSK_chr1	19714941	19715292	+	BMSK0000662	NA	NA	GO:0005886 plasma membrane; GO:0055085 transmembrane transport; GO:0016020 membrane; GO:0006811 ion transport; GO:0005515 protein binding; GO:0007611 learning or memory; GO:1903351 cellular response to dopamine; GO:0007619 courtship behavior; GO:0048675 axon extension; GO:0030431 sleep; GO:0051260 protein homooligomerization; GO:0048047 mating behavior, sex discrimination; GO:0008345 larval locom…	NA
BMSK0007147	-0.814378	NA	NoDiff	0.290256	0	0.209	0.0451675	0.574526	0.23795	BMSK_chr12	11066693	11073356	+	BMSK0007147	NA	Metabolic pathways,Longevity regulating pathway - worm,PPAR signaling pathway,AMPK signaling pathway,Fatty acid metabolism,Biosynthesis of unsaturated fatty acids	GO:0016020 membrane; GO:0005515 protein binding; GO:0009791 post-embryonic development; GO:0046872 metal ion binding; GO:0005783 endoplasmic reticulum; GO:0005730 nucleolus; GO:0045087 innate immune response; GO:0050830 defense response to Gram-positive bacterium; GO:0042552 myelination; GO:0043231 intracellular membrane-bounded organelle; GO:0045471 response to ethanol; GO:0020037 heme binding; …	ko01100 Metabolic pathways; ko04212 Longevity regulating pathway - worm; ko03320 PPAR signaling pathway; ko04152 AMPK signaling pathway; ko01212 Fatty acid metabolism; ko01040 Biosynthesis of unsaturated fatty acids
BMSK0002472	-0.809157	NA	NoDiff	0.0474371	0.227344	0.409886	0.0885818	0.614592	0.528885	BMSK_chr5	2710136	2711960	+	BMSK0002472	NA	NA	NA	NA
BMSK0011797	-0.800761	NA	NoDiff	0.431722	0.197052	0.414483	0.268726	0.207161	1.32131	BMSK_chr20	9166260	9168540	+	BMSK0011797	NA	Cell cycle - yeast	NA	ko04111 Cell cycle - yeast
BMSK0008379	-0.797918	NA	NoDiff	0.101907	0.279081	0.036689	0.15858	0.183374	0.401003	BMSK_chr15	1265246	1315379	-	BMSK0008379	NA	NA	GO:0005886 plasma membrane; GO:0055085 transmembrane transport; GO:0016323 basolateral plasma membrane; GO:0016324 apical plasma membrane; GO:0016020 membrane; GO:0006811 ion transport; GO:0007283 spermatogenesis; GO:0005737 cytoplasm; GO:0009416 response to light stimulus; GO:0005911 cell-cell junction; GO:0007391 dorsal closure; GO:0007154 cell communication; GO:0005634 nucleus; GO:0051015 acti…	NA
BMSK0003729	-0.79319	NA	NoDiff	1.05178	0.360051	0.227201	1.76764	0.68134	0.206938	BMSK_chr7	2060488	2063845	+	BMSK0003729	NA	NA	NA	NA
BMSK0011277	-0.786761	NA	NoDiff	0.314247	0.215149	0.150849	0.391206	0	0.755677	BMSK_chr19	10964047	10968349	-	BMSK0011277	NA	NA	NA	NA
BMSK0014462	-0.777657	NA	NoDiff	0.546032	0.65422	0.294878	1.1046	0.687783	0.716213	BMSK_chr24	18942842	18943453	-	BMSK0014462	NA	NA	NA	NA
BMSK0011233	-0.772769	NA	NoDiff	0.683059	0.601271	0.28105	0.364432	0.210706	2.11187	BMSK_chr19	10037670	10038458	-	BMSK0011233	NA	NA	NA	NA
BMSK0013596	-0.768065	NA	NoDiff	0.297261	0.271359	0.285391	0.493413	0.28528	0.649845	BMSK_chr23	17775206	17779703	-	BMSK0013596	NA	Pancreatic secretion,Axon regeneration,Influenza A,Neuroactive ligand-receptor interaction,Protein digestion and absorption,Complement and coagulation cascades	GO:0005886 plasma membrane; GO:0016020 membrane; GO:0006811 ion transport; GO:0005925 focal adhesion; GO:0005515 protein binding; GO:0006814 sodium ion transport; GO:0009986 cell surface; GO:0070062 extracellular exosome; GO:0007605 sensory perception of sound; GO:0005737 cytoplasm; GO:0043025 neuronal cell body; GO:0007596 blood coagulation; GO:0072562 blood microparticle; GO:0005829 cytosol; GO…	ko04972 Pancreatic secretion; ko04361 Axon regeneration; ko05164 Influenza A; ko04080 Neuroactive ligand-receptor interaction; ko04974 Protein digestion and absorption; ko04610 Complement and coagulation cascades
BMSK0014001	-0.764666	NA	NoDiff	0.0951381	0.0814202	0.137009	0.133242	0.256792	0.140388	BMSK_chr24	7565473	7568921	-	BMSK0014001	NA	Herpes simplex virus 1 infection	GO:0010468 regulation of gene expression; GO:0016740 transferase activity; GO:0003677 DNA binding; GO:0005634 nucleus; GO:0046872 metal ion binding; GO:0005654 nucleoplasm; GO:0016604 nuclear body; GO:0045944 positive regulation of transcription by RNA polymerase II; GO:0090263 positive regulation of canonical Wnt signaling pathway; GO:0000978 RNA polymerase II proximal promoter sequence-specific…	ko05168 Herpes simplex virus 1 infection
BMSK0000935	-0.763531	NA	NoDiff	0.70959	0.485819	0.425784	0.883369	0.936363	0.853184	BMSK_chr2	5570083	5572648	-	BMSK0000935	NA	NA	NA	NA
BMSK0009409	-0.756189	NA	NoDiff	0.219346	0.30035	0.315881	0.409596	0.789397	0.215782	BMSK_chr16	8111133	8116782	+	BMSK0009409	NA	Metabolic pathways,Biosynthesis of secondary metabolites,Phenylpropanoid biosynthesis,Ubiquinone and other terpenoid-quinone biosynthesis,Biosynthesis of secondary metabolites - unclassified	GO:0005524 ATP binding; GO:0000166 nucleotide binding; GO:0006629 lipid metabolic process; GO:0006631 fatty acid metabolic process; GO:0001676 long-chain fatty acid metabolic process; GO:0003824 catalytic activity; GO:0008152 metabolic process; GO:0006635 fatty acid beta-oxidation; GO:0016874 ligase activity; GO:0016042 lipid catabolic process; GO:0031177 phosphopantetheine binding; GO:0044550 se…	ko01100 Metabolic pathways; ko01110 Biosynthesis of secondary metabolites; ko00940 Phenylpropanoid biosynthesis; ko00130 Ubiquinone and other terpenoid-quinone biosynthesis; ko00999 Biosynthesis of secondary metabolites - unclassified
BMSK0001739	-0.755889	NA	NoDiff	0.984533	0.404435	0.992481	1.34821	0.992096	1.54966	BMSK_chr4	3005825	3006588	-	BMSK0001739	NA	NA	NA	NA
BMSK0003764	-0.748336	NA	NoDiff	0.311702	0.106703	0.037407	0.0646731	0.373925	0.306638	BMSK_chr7	3973939	3975420	+	BMSK0003764	NA	NA	NA	NA
BMSK0002057	-0.739789	NA	NoDiff	0.0685782	0.0782533	0.230439	0.113831	0.427793	0.0899519	BMSK_chr4	11468068	11471435	+	BMSK0002057	NA	Metabolic pathways,Peroxisome,Arginine and proline metabolism,Protein digestion and absorption,beta-Alanine metabolism	GO:0016020 membrane; GO:0019899 enzyme binding; GO:0005515 protein binding; GO:0005737 cytoplasm; GO:0048364 root development; GO:0032880 regulation of protein localization; GO:0005829 cytosol; GO:0005634 nucleus; GO:0005856 cytoskeleton; GO:0032991 protein-containing complex; GO:0005783 endoplasmic reticulum; GO:0005654 nucleoplasm; GO:0045944 positive regulation of transcription by RNA polymera…	ko01100 Metabolic pathways; ko04146 Peroxisome; ko00330 Arginine and proline metabolism; ko04974 Protein digestion and absorption; ko00410 beta-Alanine metabolism
BMSK0007779	-0.737357	NA	NoDiff	1.05466	0.601728	1.13912	1.42236	1.51824	1.61393	BMSK_chr13	12549355	12551472	+	BMSK0007779	NA	Pancreatic secretion,MicroRNAs in cancer,Influenza A,Neuroactive ligand-receptor interaction,Protein digestion and absorption	GO:0005886 plasma membrane; GO:0016020 membrane; GO:0006811 ion transport; GO:0007283 spermatogenesis; GO:0005925 focal adhesion; GO:0005515 protein binding; GO:0006814 sodium ion transport; GO:0009986 cell surface; GO:0070062 extracellular exosome; GO:0005737 cytoplasm; GO:0007596 blood coagulation; GO:0042803 protein homodimerization activity; GO:0014823 response to activity; GO:0006897 endocyt…	ko04972 Pancreatic secretion; ko05206 MicroRNAs in cancer; ko05164 Influenza A; ko04080 Neuroactive ligand-receptor interaction; ko04974 Protein digestion and absorption
BMSK0012683	-0.729466	NA	NoDiff	0.497515	0.425779	0.985151	1.16129	0.98477	0.978862	BMSK_chr22	7867260	7869839	-	BMSK0012683	NA	NA	NA	NA
BMSK0002466	-0.727533	NA	NoDiff	0.229138	0.470638	0.274986	0.522967	0.604734	0.500922	BMSK_chr5	2638244	2647970	-	BMSK0002466	NA	ABC transporters	NA	ko02010 ABC transporters
BMSK0000667	-0.726562	NA	NoDiff	1.04749	0.119527	0	0.434673	0.251318	1.14497	BMSK_chr1	19960771	19961247	-	BMSK0000667	NA	NA	NA	NA
BMSK0001994	-0.725461	NA	NoDiff	1.31608	1.12631	0.236911	0.716793	1.42091	2.26571	BMSK_chr4	9464279	9468849	+	BMSK0001994	NA	Lysine degradation	NA	ko00310 Lysine degradation
BMSK0015878	-0.719469	NA	NoDiff	3.53979	0.403919	1.06201	2.01973	2.54785	3.28881	BMSK_chr28	4147162	4148184	+	BMSK0015878	NA	NA	NA	NA
BMSK0005781	-0.719024	NA	NoDiff	0.144177	0.329035	0.103815	0.538458	0.207549	0.189112	BMSK_chr10	15719145	15728240	-	BMSK0005781	NA	NA	GO:0005886 plasma membrane; GO:0016020 membrane; GO:0005515 protein binding; GO:0009986 cell surface; GO:0042802 identical protein binding; GO:0070062 extracellular exosome; GO:0060041 retina development in camera-type eye; GO:0045202 synapse; GO:0031410 cytoplasmic vesicle; GO:0005737 cytoplasm; GO:0030425 dendrite; GO:0098793 presynapse; GO:0050804 modulation of chemical synaptic transmission; …	NA
BMSK0000595	-0.714121	NA	NoDiff	0	0.318635	0.14362	0.0827681	0.191419	0.523243	BMSK_chr1	16965676	16969907	+	BMSK0000595	NA	NA	NA	NA
BMSK0002695	-0.710845	NA	NoDiff	0.433749	0.247471	0.364376	0.449979	0.416268	0.805991	BMSK_chr5	9760999	9764629	-	BMSK0002695	NA	NA	GO:0005886 plasma membrane; GO:0016020 membrane; GO:0005515 protein binding; GO:0042802 identical protein binding; GO:0007605 sensory perception of sound; GO:0030424 axon; GO:0098978 glutamatergic synapse; GO:0042734 presynaptic membrane; GO:0043005 neuron projection; GO:0007411 axon guidance; GO:0016199 axon midline choice point recognition; GO:0001764 neuron migration; GO:0007155 cell adhesion;…	NA
BMSK0013592	-0.709608	NA	NoDiff	0.135547	0.742414	0.195201	0.421855	1.36588	0	BMSK_chr23	17643752	17644833	-	BMSK0013592	NA	NA	NA	NA
BMSK0015710	-0.704432	NA	NoDiff	0.40415	0.13835	0.18188	0.440235	0.218172	0.463846	BMSK_chr27	9954865	9956388	+	BMSK0015710	NA	NA	GO:0005515 protein binding; GO:0005737 cytoplasm; GO:0007417 central nervous system development; GO:0003677 DNA binding; GO:0005634 nucleus; GO:0090263 positive regulation of canonical Wnt signaling pathway; GO:0005575 cellular_component; GO:0003674 molecular_function; GO:0008150 biological_process; GO:0003676 nucleic acid binding; GO:0003729 mRNA binding; GO:1990904 ribonucleoprotein complex	NA
BMSK0003870	-0.703142	NA	NoDiff	0.605271	0.414398	0.784488	1.3563	0.697052	0.793915	BMSK_chr7	6921035	6924811	+	BMSK0003870	NA	Insect hormone biosynthesis	GO:0016020 membrane; GO:0007417 central nervous system development; GO:0007391 dorsal closure; GO:0005739 mitochondrion; GO:0046872 metal ion binding; GO:0071375 cellular response to peptide hormone stimulus; GO:0020037 heme binding; GO:0005743 mitochondrial inner membrane; GO:0016491 oxidoreductase activity; GO:0031966 mitochondrial membrane; GO:0006629 lipid metabolic process; GO:0016705 oxidor…	ko00981 Insect hormone biosynthesis
BMSK0010401	-0.698286	NA	NoDiff	0.0884948	0.363527	0.191163	0.220334	0.700658	0.145095	BMSK_chr18	187085	190409	+	BMSK0010401	NA	NA	NA	NA
BMSK0006471	-0.694896	NA	NoDiff	0.318801	0.873067	0.573883	0.992189	1.37679	0.522702	BMSK_chr11	11691176	11691748	-	BMSK0006471	NA	NA	NA	NA
BMSK0015947	-0.682968	NA	NoDiff	0	0	1.69706	0.65201	0	2.06094	BMSK_chr28	7206866	7208134	-	BMSK0015947	NA	NA	NA	NA
BMSK0004542	-0.681684	NA	NoDiff	1.14911	1.10143	0.496452	1.14442	2.15046	1.05508	BMSK_chr8	11261575	11262234	+	BMSK0004542	NA	NA	NA	NA
BMSK0002600	-0.680426	NA	NoDiff	0.209024	0.381621	0.301016	0.520428	0.501499	0.411255	BMSK_chr5	6749573	6757503	-	BMSK0002600	NA	NA	NA	NA
BMSK0000558	-0.678581	NA	NoDiff	1.42575	0.78091	0.410645	0.709967	2.25768	1.12207	BMSK_chr1	16104044	16105955	-	BMSK0000558	NA	Bile secretion,Aldosterone synthesis and secretion,Ovarian steroidogenesis,Cushing syndrome,Cortisol synthesis and secretion,Phagosome,Fat digestion and absorption,Hepatitis C,Lysosome,Cholesterol metabolism,Vitamin digestion and absorption	NA	ko04976 Bile secretion; ko04925 Aldosterone synthesis and secretion; ko04913 Ovarian steroidogenesis; ko04934 Cushing syndrome; ko04927 Cortisol synthesis and secretion; ko04145 Phagosome; ko04975 Fat digestion and absorption; ko05160 Hepatitis C; ko04142 Lysosome; ko04979 Cholesterol metabolism; ko04977 Vitamin digestion and absorption
BMSK0014808	-0.678444	NA	NoDiff	0.525891	0.936132	0.0757338	0.261873	0.529931	1.72449	BMSK_chr25	7603750	7608486	+	BMSK0014808	NA	NA	NA	NA
BMSK0005718	-0.677558	NA	NoDiff	0.402039	0.963394	0.434233	1.62662	0.289377	0.922848	BMSK_chr10	13611229	13611699	+	BMSK0005718	NA	NA	NA	NA
BMSK0008681	-0.673707	NA	NoDiff	0.463001	0	0.381011	0.288195	0.666511	0.347031	BMSK_chr15	9206885	9209553	-	BMSK0008681	NA	NA	GO:0005886 plasma membrane; GO:0016020 membrane; GO:0005515 protein binding; GO:0007605 sensory perception of sound; GO:0042995 cell projection; GO:0031410 cytoplasmic vesicle; GO:0007601 visual perception; GO:0009416 response to light stimulus; GO:0030425 dendrite; GO:0030424 axon; GO:0043204 perikaryon; GO:0007165 signal transduction; GO:0097038 perinuclear endoplasmic reticulum; GO:0000122 neg…	NA
BMSK0000705	-0.668989	NA	NoDiff	0.141008	0.434435	0.406133	0.526624	0.456723	0.601107	BMSK_chr1	21204039	21206113	-	BMSK0000705	NA	NA	NA	NA
BMSK0006559	-0.658615	NA	NoDiff	0.450237	0.616508	0.216129	0.186833	1.08023	0.787415	BMSK_chr11	12971013	12973932	+	BMSK0006559	NA	Insulin secretion	NA	ko04911 Insulin secretion
BMSK0000434	-0.656682	NA	NoDiff	0.0611764	0.0628265	0.0881003	0.0190396	0.220166	0.100304	BMSK_chr1	12524628	12556040	-	BMSK0000434	NA	Metabolic pathways,Oxidative phosphorylation,Phagosome,Vibrio cholerae infection,Human papillomavirus infection,Epithelial cell signaling in Helicobacter pylori infection,Rheumatoid arthritis,Synaptic vesicle cycle,Tuberculosis,Lysosome,Collecting duct acid secretion	GO:0005886 plasma membrane; GO:0051453 regulation of intracellular pH; GO:0016323 basolateral plasma membrane; GO:0016324 apical plasma membrane; GO:0016020 membrane; GO:0006811 ion transport; GO:0005925 focal adhesion; GO:0005515 protein binding; GO:0070062 extracellular exosome; GO:0006885 regulation of pH; GO:0060041 retina development in camera-type eye; GO:0010468 regulation of gene expressi…	ko01100 Metabolic pathways; ko00190 Oxidative phosphorylation; ko04145 Phagosome; ko05110 Vibrio cholerae infection; ko05165 Human papillomavirus infection; ko05120 Epithelial cell signaling in Helicobacter pylori infection; ko05323 Rheumatoid arthritis; ko04721 Synaptic vesicle cycle; ko05152 Tuberculosis; ko04142 Lysosome; ko04966 Collecting duct acid secretion
BMSK0005965	-0.647608	NA	NoDiff	0.151755	0.450229	0.0364239	0.0944601	0.473327	0.464456	BMSK_chr11	1107924	1117170	-	BMSK0005965	NA	Herpes simplex virus 1 infection	NA	ko05168 Herpes simplex virus 1 infection
BMSK0010012	-0.647204	NA	NoDiff	0.654681	0.537872	0.942809	1.95603	0.65971	0.601107	BMSK_chr17	8186207	8190442	-	BMSK0010012	NA	NA	NA	NA
BMSK0013111	-0.643679	NA	NoDiff	0.0699278	0.143628	0.0503516	0.174106	0.0838869	0.15287	BMSK_chr23	2429008	2432310	-	BMSK0013111	NA	RNA transport	GO:0016020 membrane; GO:0005515 protein binding; GO:0005737 cytoplasm; GO:0005829 cytosol; GO:0031647 regulation of protein stability; GO:0006974 cellular response to DNA damage stimulus; GO:0005634 nucleus; GO:0005856 cytoskeleton; GO:0006281 DNA repair; GO:0005783 endoplasmic reticulum; GO:0005730 nucleolus; GO:0034976 response to endoplasmic reticulum stress; GO:0045944 positive regulation of …	ko03013 RNA transport
BMSK0011661	-0.641095	NA	NoDiff	0.842962	0.961887	0.606976	0.961953	1.21348	1.56639	BMSK_chr20	6731994	6739741	-	BMSK0011661	NA	NA	NA	NA
BMSK0014042	-0.640745	NA	NoDiff	2.60985	0.446707	0.939613	2.23369	2.34812	1.28372	BMSK_chr24	8141608	8142904	-	BMSK0014042	NA	NA	NA	NA
BMSK0001848	-0.63722	NA	NoDiff	0	1.21176	0.796511	0.275418	2.38861	0.580379	BMSK_chr4	6046184	6046853	-	BMSK0001848	NA	NA	NA	NA
BMSK0015064	-0.634492	NA	NoDiff	0.0691118	0.0788621	0.24882	0.329809	0.149234	0.120869	BMSK_chr26	429232	442752	-	BMSK0015064	NA	NA	GO:0005886 plasma membrane; GO:0007283 spermatogenesis; GO:0042995 cell projection; GO:0045202 synapse; GO:0005737 cytoplasm; GO:0007268 chemical synaptic transmission; GO:0005829 cytosol; GO:0005856 cytoskeleton; GO:0060027 convergent extension involved in gastrulation; GO:0005576 extracellular region; GO:0060271 cilium assembly; GO:0005929 cilium; GO:0000922 spindle pole; GO:0016607 nuclear spe…	NA
BMSK0000196	-0.626417	NA	NoDiff	0.0283262	0.0387869	0.0305944	0.0881581	0.0305826	0.0278659	BMSK_chr1	6161340	6166775	+	BMSK0000196	NA	Metabolic pathways,Proteoglycans in cancer,Glycosaminoglycan degradation	GO:0005886 plasma membrane; GO:0016020 membrane; GO:0009897 external side of plasma membrane; GO:0005515 protein binding; GO:0009986 cell surface; GO:0005737 cytoplasm; GO:0043025 neuronal cell body; GO:0042803 protein homodimerization activity; GO:0003677 DNA binding; GO:0005634 nucleus; GO:0007155 cell adhesion; GO:1900026 positive regulation of substrate adhesion-dependent cell spreading; GO:0…	ko01100 Metabolic pathways; ko05205 Proteoglycans in cancer; ko00531 Glycosaminoglycan degradation
BMSK0001890	-0.625397	NA	NoDiff	0.377404	0.387584	0.271751	0.469831	0.679114	0.433151	BMSK_chr4	7453033	7461929	-	BMSK0001890	NA	NA	GO:0016020 membrane; GO:0005515 protein binding; GO:0031410 cytoplasmic vesicle; GO:0007601 visual perception; GO:0005737 cytoplasm; GO:0005829 cytosol; GO:0005768 endosome; GO:0005770 late endosome; GO:0005794 Golgi apparatus; GO:0050896 response to stimulus; GO:0031901 early endosome membrane; GO:0006629 lipid metabolic process; GO:0007602 phototransduction; GO:0060548 negative regulation of ce…	NA
BMSK0008972	-0.618118	NA	NoDiff	0.022394	0.07666	0.112874	0.0696957	0.161186	0.102807	BMSK_chr15	15331189	15334626	+	BMSK0008972	NA	Spliceosome	GO:0016020 membrane; GO:0005515 protein binding; GO:0070062 extracellular exosome; GO:0005737 cytoplasm; GO:0005524 ATP binding; GO:0000166 nucleotide binding; GO:0005634 nucleus; GO:0005739 mitochondrion; GO:0005730 nucleolus; GO:0005654 nucleoplasm; GO:0005575 cellular_component; GO:0008150 biological_process; GO:0016887 ATPase activity; GO:0016787 hydrolase activity; GO:0000785 chromatin; GO:0…	ko03040 Spliceosome
BMSK0015352	-0.617775	NA	NoDiff	0.31145	0.426468	0.0897041	0.814221	0.0448347	0.367667	BMSK_chr26	9673076	9693853	+	BMSK0015352	NA	NA	GO:0005737 cytoplasm; GO:0016740 transferase activity; GO:0006629 lipid metabolic process; GO:0006631 fatty acid metabolic process; GO:0006084 acetyl-CoA metabolic process; GO:0006083 acetate metabolic process; GO:0019605 butyrate metabolic process; GO:0008775 acetate CoA-transferase activity; GO:0008410 CoA-transferase activity	NA
BMSK0000446	-0.616964	NA	NoDiff	0.682194	0.467063	0.280694	0.788602	0.561171	0.766982	BMSK_chr1	13006583	13007372	-	BMSK0000446	NA	NA	NA	NA
BMSK0008047	-0.615836	NA	NoDiff	0.503206	0.11484	0	0.870057	0	0	BMSK_chr14	4043565	4047859	-	BMSK0008047	NA	NA	NA	NA
BMSK0015326	-0.60657	NA	NoDiff	0.029064	0.179087	0.125565	0.235181	0.125517	0.152489	BMSK_chr26	8918593	8921241	+	BMSK0015326	NA	Ras signaling pathway,Rap1 signaling pathway,cAMP signaling pathway,Circadian entrainment,Amphetamine addiction,Alcoholism,Cocaine addiction,Dopaminergic synapse,Glutamatergic synapse,Huntington disease,Alzheimer disease,Neuroactive ligand-receptor interaction,Nicotine addiction,Amyotrophic lateral sclerosis (ALS),Systemic lupus erythematosus,Long-term potentiation	GO:0005737 cytoplasm; GO:0005524 ATP binding; GO:0000166 nucleotide binding; GO:0006974 cellular response to DNA damage stimulus; GO:0003677 DNA binding; GO:0005634 nucleus; GO:0005739 mitochondrion; GO:0006281 DNA repair; GO:0000287 magnesium ion binding; GO:0005730 nucleolus; GO:0005654 nucleoplasm; GO:0051974 negative regulation of telomerase activity; GO:0032211 negative regulation of telomer…	ko04014 Ras signaling pathway; ko04015 Rap1 signaling pathway; ko04024 cAMP signaling pathway; ko04713 Circadian entrainment; ko05031 Amphetamine addiction; ko05034 Alcoholism; ko05030 Cocaine addiction; ko04728 Dopaminergic synapse; ko04724 Glutamatergic synapse; ko05016 Huntington disease; ko05010 Alzheimer disease; ko04080 Neuroactive ligand-receptor interaction; ko05033 Nicotine addiction; ko…
BMSK0001768	-0.599097	NA	NoDiff	0.372835	0.297805	0	0.425464	0	0.570542	BMSK_chr4	4127903	4129309	+	BMSK0001768	NA	NA	GO:0005737 cytoplasm; GO:0005938 cell cortex; GO:0005856 cytoskeleton; GO:0003674 molecular_function; GO:0007010 cytoskeleton organization; GO:0032154 cleavage furrow	NA
BMSK0006005	-0.59203	NA	NoDiff	0.124178	0.850184	0.804733	0.618358	1.16194	0.977284	BMSK_chr11	1914937	1918677	-	BMSK0006005	NA	NA	NA	NA
BMSK0010059	-0.588993	NA	NoDiff	0.437446	0.299497	0.419978	0.635339	0.104954	0.956306	BMSK_chr17	9377173	9380366	+	BMSK0010059	NA	NA	NA	NA
BMSK0000023	-0.587976	NA	NoDiff	0.340666	0.310982	0.245297	0.141365	1.06254	0.148947	BMSK_chr1	447429	452503	-	BMSK0000023	NA	NA	NA	NA
BMSK0000466	-0.586208	NA	NoDiff	0.203448	0	0.0627827	0.0361818	0.292873	0.0571834	BMSK_chr1	13556899	13559547	-	BMSK0000466	NA	Ras signaling pathway,Rap1 signaling pathway,cAMP signaling pathway,Circadian entrainment,Amphetamine addiction,Alcoholism,Cocaine addiction,Dopaminergic synapse,Glutamatergic synapse,Huntington disease,Alzheimer disease,Neuroactive ligand-receptor interaction,Nicotine addiction,Amyotrophic lateral sclerosis (ALS),Systemic lupus erythematosus,Long-term potentiation	GO:0005524 ATP binding; GO:0000166 nucleotide binding; GO:0006974 cellular response to DNA damage stimulus; GO:0003677 DNA binding; GO:0005634 nucleus; GO:0005739 mitochondrion; GO:0006281 DNA repair; GO:0051974 negative regulation of telomerase activity; GO:0032211 negative regulation of telomere maintenance via telomerase; GO:0016887 ATPase activity; GO:0016787 hydrolase activity; GO:0031966 mi…	ko04014 Ras signaling pathway; ko04015 Rap1 signaling pathway; ko04024 cAMP signaling pathway; ko04713 Circadian entrainment; ko05031 Amphetamine addiction; ko05034 Alcoholism; ko05030 Cocaine addiction; ko04728 Dopaminergic synapse; ko04724 Glutamatergic synapse; ko05016 Huntington disease; ko05010 Alzheimer disease; ko04080 Neuroactive ligand-receptor interaction; ko05033 Nicotine addiction; ko…
BMSK0007534	-0.581354	NA	NoDiff	0.261339	0.14314	0.263449	0.455478	0.300968	0.205674	BMSK_chr13	6583676	6592184	-	BMSK0007534	NA	Tight junction	NA	ko04530 Tight junction
BMSK0002393	-0.577618	NA	NoDiff	1.56485	1.49992	1.35213	3.89616	2.0274	0.410512	BMSK_chr5	822073	833147	+	BMSK0002393	NA	NA	NA	NA
BMSK0002605	-0.570511	NA	NoDiff	0.896977	0.818818	0.322935	1.48886	0.645619	0.784357	BMSK_chr5	6797210	6798117	-	BMSK0002605	NA	NA	NA	NA
BMSK0003370	-0.570466	NA	NoDiff	0.308209	0.168812	0.0887704	0.575533	0.0887361	0.12128	BMSK_chr6	7917335	7935173	+	BMSK0003370	NA	NA	GO:0005886 plasma membrane; GO:0016020 membrane; GO:0007155 cell adhesion; GO:0005576 extracellular region; GO:0050896 response to stimulus; GO:0016787 hydrolase activity; GO:0099560 synaptic membrane adhesion; GO:0005615 extracellular space; GO:0062023 collagen-containing extracellular matrix; GO:0032154 cleavage furrow; GO:0005509 calcium ion binding; GO:0031012 extracellular matrix; GO:0005201…	NA
BMSK0002348	-0.570347	NA	NoDiff	0.273988	0.37517	0	0.0852718	0	0.898452	BMSK_chr4	18893356	18896600	-	BMSK0002348	NA	Metabolic pathways,Glutathione metabolism,Taurine and hypotaurine metabolism,Cyanoamino acid metabolism	NA	ko01100 Metabolic pathways; ko00480 Glutathione metabolism; ko00430 Taurine and hypotaurine metabolism; ko00460 Cyanoamino acid metabolism
BMSK0009816	-0.567884	NA	NoDiff	0.253092	0.207935	0.145791	0.378089	0.327903	0.165986	BMSK_chr17	3022244	3023764	+	BMSK0009816	NA	Metabolic pathways,Galactose metabolism,Starch and sucrose metabolism	GO:0016020 membrane; GO:0005737 cytoplasm; GO:0005773 vacuole; GO:0005774 vacuolar membrane; GO:0016740 transferase activity; GO:0005576 extracellular region; GO:0016787 hydrolase activity; GO:0008152 metabolic process; GO:0005975 carbohydrate metabolic process; GO:0016798 hydrolase activity, acting on glycosyl bonds; GO:0004553 hydrolase activity, hydrolyzing O-glycosyl compounds; GO:0000272 pol…	ko01100 Metabolic pathways; ko00052 Galactose metabolism; ko00500 Starch and sucrose metabolism
BMSK0008946	-0.567775	NA	NoDiff	0.68436	0.078091	0.492775	0.496977	1.06726	0.224413	BMSK_chr15	14687499	14690365	-	BMSK0008946	NA	NA	NA	NA
BMSK0004374	-0.567042	NA	NoDiff	0.620266	0.265415	0.334968	0.723909	0.390644	0.610187	BMSK_chr8	7033419	7039201	-	BMSK0004374	NA	NA	NA	NA
BMSK0013867	-0.56217	NA	NoDiff	1.16652	0.399329	0	0.635339	0.629723	0.956306	BMSK_chr24	3860856	3862183	-	BMSK0013867	NA	NA	NA	NA
BMSK0010649	-0.557629	NA	NoDiff	4.81191	1.09815	9.23952	0	15.0084	7.36356	BMSK_chr18	9040379	9040426	-	BMSK0010649	NA	NA	NA	NA
BMSK0003997	-0.557082	NA	NoDiff	0.19931	0.0779755	0.123011	0.12406	0.20494	0.242755	BMSK_chr7	10794727	10797603	+	BMSK0003997	NA	NA	GO:0016020 membrane; GO:0005515 protein binding; GO:0005737 cytoplasm; GO:0005739 mitochondrion; GO:0032991 protein-containing complex; GO:0019904 protein domain specific binding; GO:0005743 mitochondrial inner membrane; GO:0071897 DNA biosynthetic process; GO:0005575 cellular_component; GO:0003674 molecular_function; GO:0008150 biological_process; GO:0005759 mitochondrial matrix; GO:0015031 prot…	NA
BMSK0011530	-0.554873	NA	NoDiff	0.317705	0.0725054	0.838801	0.329593	0.838476	0.625085	BMSK_chr20	3544553	3548828	-	BMSK0011530	NA	NA	GO:0005515 protein binding; GO:0005634 nucleus; GO:0005730 nucleolus; GO:0003674 molecular_function; GO:0008150 biological_process; GO:0003723 RNA binding	NA
BMSK0011736	-0.542851	NA	NoDiff	0.418882	0.286787	0.54291	0.365026	0.7839	0.659321	BMSK_chr20	8243397	8244591	+	BMSK0011736	NA	Metabolic pathways,Glutathione metabolism,Renin-angiotensin system,Hematopoietic cell lineage	GO:0016740 transferase activity; GO:0071897 DNA biosynthetic process; GO:0005575 cellular_component; GO:0003824 catalytic activity; GO:0003964 RNA-directed DNA polymerase activity; GO:0016779 nucleotidyltransferase activity; GO:0006278 RNA-dependent DNA biosynthetic process; GO:0006313 transposition, DNA-mediated	ko01100 Metabolic pathways; ko00480 Glutathione metabolism; ko04614 Renin-angiotensin system; ko04640 Hematopoietic cell lineage
BMSK0014421	-0.541769	NA	NoDiff	0.250132	0.137002	0.252151	0.217972	0.468099	0.229663	BMSK_chr24	18014156	18031139	-	BMSK0014421	NA	NA	GO:0016020 membrane; GO:0007283 spermatogenesis; GO:0005515 protein binding; GO:0042391 regulation of membrane potential; GO:0042802 identical protein binding; GO:0010468 regulation of gene expression; GO:0045202 synapse; GO:0005737 cytoplasm; GO:0035264 multicellular organism growth; GO:0042803 protein homodimerization activity; GO:0005829 cytosol; GO:0003677 DNA binding; GO:0005634 nucleus; GO:…	NA
BMSK0013420	-0.538004	NA	NoDiff	0.0940055	0.643607	0.270755	0.526624	0.541301	0.431564	BMSK_chr23	13332755	13338709	+	BMSK0013420	NA	Metabolic pathways,Biosynthesis of secondary metabolites,Microbial metabolism in diverse environments,Biosynthesis of antibiotics,Biosynthesis of amino acids,Glycine, serine and threonine metabolism	GO:0005829 cytosol; GO:0005634 nucleus; GO:0005575 cellular_component; GO:0016829 lyase activity; GO:0016853 isomerase activity; GO:0003824 catalytic activity; GO:0006545 glycine biosynthetic process; GO:0016114 terpenoid biosynthetic process; GO:0009403 toxin biosynthetic process; GO:0006520 cellular amino acid metabolic process; GO:0006567 threonine catabolic process; GO:0008784 alanine racemas…	ko01100 Metabolic pathways; ko01110 Biosynthesis of secondary metabolites; ko01120 Microbial metabolism in diverse environments; ko01130 Biosynthesis of antibiotics; ko01230 Biosynthesis of amino acids; ko00260 Glycine, serine and threonine metabolism
BMSK0001654	-0.533957	NA	NoDiff	0	0	0.648809	0	0.936806	0	BMSK_chr4	852211	853009	+	BMSK0001654	NA	Phagosome,Tuberculosis,Lysosome,Autophagy - animal	NA	ko04145 Phagosome; ko05152 Tuberculosis; ko04142 Lysosome; ko04140 Autophagy - animal
BMSK0010975	-0.530994	NA	NoDiff	0.341169	0.700743	0.409432	0.778656	0.654838	0.671251	BMSK_chr19	3184338	3198059	-	BMSK0010975	NA	NA	NA	NA
BMSK0009052	-0.530565	NA	NoDiff	0.554687	0.075953	0.479284	0.69053	0.319399	0.509295	BMSK_chr15	18318478	18319694	+	BMSK0009052	NA	NA	NA	NA
BMSK0007011	-0.529017	NA	NoDiff	0.0756292	0.0517794	0.136142	0.152995	0.0952627	0.124	BMSK_chr12	7609047	7629233	+	BMSK0007011	NA	NA	GO:0005886 plasma membrane; GO:0016020 membrane; GO:0005515 protein binding; GO:0042802 identical protein binding; GO:0005737 cytoplasm; GO:0005829 cytosol; GO:0005634 nucleus; GO:0007165 signal transduction; GO:0005102 signaling receptor binding; GO:0014068 positive regulation of phosphatidylinositol 3-kinase signaling; GO:0043408 regulation of MAPK cascade; GO:0043122 regulation of I-kappaB kin…	NA
BMSK0013038	-0.518877	NA	NoDiff	0.0897325	0.491482	0.387672	0.670248	0.193761	0.529647	BMSK_chr23	546917	551075	+	BMSK0013038	NA	Metabolic pathways,Biosynthesis of secondary metabolites,Pentose and glucuronate interconversions,Ascorbate and aldarate metabolism,Drug metabolism - other enzymes,Porphyrin and chlorophyll metabolism,Drug metabolism - cytochrome P450,Retinol metabolism,Steroid hormone biosynthesis,Chemical carcinogenesis,Metabolism of xenobiotics by cytochrome P450	NA	ko01100 Metabolic pathways; ko01110 Biosynthesis of secondary metabolites; ko00040 Pentose and glucuronate interconversions; ko00053 Ascorbate and aldarate metabolism; ko00983 Drug metabolism - other enzymes; ko00860 Porphyrin and chlorophyll metabolism; ko00982 Drug metabolism - cytochrome P450; ko00830 Retinol metabolism; ko00140 Steroid hormone biosynthesis; ko05204 Chemical carcinogenesis; ko…
BMSK0012885	-0.513258	NA	NoDiff	0.327619	0.196266	0.235903	0.356872	0.265288	0.429728	BMSK_chr22	13690248	13696444	-	BMSK0012885	NA	Cholinergic synapse,Glycerophospholipid metabolism,Drug metabolism - other enzymes	GO:0005886 plasma membrane; GO:0016020 membrane; GO:0005515 protein binding; GO:0009986 cell surface; GO:0042802 identical protein binding; GO:0070062 extracellular exosome; GO:0060041 retina development in camera-type eye; GO:0010468 regulation of gene expression; GO:0045202 synapse; GO:0005737 cytoplasm; GO:0043025 neuronal cell body; GO:0030425 dendrite; GO:0030424 axon; GO:0098793 presynapse;…	ko04725 Cholinergic synapse; ko00564 Glycerophospholipid metabolism; ko00983 Drug metabolism - other enzymes
BMSK0008205	-0.512161	NA	NoDiff	0.362186	0.283395	0.186281	0.193237	0.372417	0.610802	BMSK_chr14	9525071	9533425	+	BMSK0008205	NA	NA	NA	NA
BMSK0003307	-0.509582	NA	NoDiff	0.348373	0.71554	0.585309	0.43369	0.585082	1.37085	BMSK_chr6	5436679	5439059	+	BMSK0003307	NA	NA	NA	NA
BMSK0005980	-0.505759	NA	NoDiff	0.253258	0.404583	0.182359	0.315281	0.607628	0.276826	BMSK_chr11	1448484	1451949	+	BMSK0005980	NA	NA	NA	NA
BMSK0002276	-0.503354	NA	NoDiff	3.61458	1.48483	1.82188	2.24989	4.42285	2.84468	BMSK_chr4	15932664	15932876	-	BMSK0002276	NA	NA	NA	NA
BMSK0000115	-0.499298	NA	NoDiff	0.121513	0.183026	0.139993	0.21178	0.192416	0.223138	BMSK_chr1	3220998	3240299	+	BMSK0000115	NA	NA	NA	NA
BMSK0009505	-0.498909	NA	NoDiff	0.0346102	0.0947834	0.0124606	0.0323147	0.0373673	0.136191	BMSK_chr16	9952070	9956872	+	BMSK0009505	NA	NA	NA	NA
BMSK0006451	-0.494889	NA	NoDiff	0.351555	1.3238	0.506275	0.875301	0.885639	1.38337	BMSK_chr11	11413333	11413859	+	BMSK0006451	NA	NA	NA	NA
BMSK0010593	-0.490565	NA	NoDiff	1.26214	0.432061	1.21174	0.654682	2.11973	1.24163	BMSK_chr18	6810518	6812321	-	BMSK0010593	NA	NA	NA	NA
BMSK0005986	-0.488312	NA	NoDiff	1.10937	0.379765	0.319522	0.897688	0.638797	0.873077	BMSK_chr11	1605809	1607846	-	BMSK0005986	NA	NA	NA	NA
BMSK0006562	-0.486041	NA	NoDiff	0.323489	0.332215	0.155286	0.469831	0.426871	0.212155	BMSK_chr11	13039511	13046585	-	BMSK0006562	NA	NA	GO:0007283 spermatogenesis; GO:0005515 protein binding; GO:0051649 establishment of localization in cell; GO:0042995 cell projection; GO:0031410 cytoplasmic vesicle; GO:0005737 cytoplasm; GO:0005829 cytosol; GO:0005634 nucleus; GO:0005856 cytoskeleton; GO:0008104 protein localization; GO:0043149 stress fiber assembly; GO:0005576 extracellular region; GO:0005874 microtubule; GO:0005929 cilium; GO:…	NA
BMSK0000068	-0.481319	NA	NoDiff	0.506041	0.148483	0.156161	0.314985	0.676435	0.0948225	BMSK_chr1	1848994	1857618	-	BMSK0000068	NA	NA	GO:0005886 plasma membrane; GO:0016020 membrane; GO:0019899 enzyme binding; GO:0009897 external side of plasma membrane; GO:0005515 protein binding; GO:0009986 cell surface; GO:0042802 identical protein binding; GO:0070062 extracellular exosome; GO:0007605 sensory perception of sound; GO:0005737 cytoplasm; GO:0030424 axon; GO:0030506 ankyrin binding; GO:0030018 Z disc; GO:0003779 actin binding; G…	NA
BMSK0010981	-0.479564	NA	NoDiff	0	0.326589	0.549563	0.356303	0.755356	0.125138	BMSK_chr19	3303724	3307527	+	BMSK0010981	NA	NA	NA	NA
BMSK0014392	-0.476041	NA	NoDiff	0.207522	0.118399	0.249044	0.215286	0.298737	0.272199	BMSK_chr24	17336480	17353994	-	BMSK0014392	NA	NA	GO:0007283 spermatogenesis; GO:0005515 protein binding; GO:0042995 cell projection; GO:0005737 cytoplasm; GO:0005856 cytoskeleton; GO:0005739 mitochondrion; GO:0030154 cell differentiation; GO:0005575 cellular_component; GO:0003674 molecular_function; GO:0005929 cilium; GO:0031514 motile cilium; GO:0005930 axoneme; GO:0003341 cilium movement; GO:1904158 axonemal central apparatus assembly; GO:000…	NA
BMSK0003545	-0.475636	NA	NoDiff	0.0385917	0.035229	0.0185254	0.0160143	0.0277773	0.0843659	BMSK_chr6	14223985	14233444	-	BMSK0003545	NA	NA	GO:0016020 membrane; GO:0005515 protein binding; GO:0008270 zinc ion binding; GO:0016740 transferase activity; GO:0046872 metal ion binding; GO:0005783 endoplasmic reticulum; GO:0016567 protein ubiquitination; GO:0005768 endosome; GO:0005575 cellular_component; GO:0008150 biological_process; GO:0005789 endoplasmic reticulum membrane; GO:0031901 early endosome membrane; GO:0043130 ubiquitin bindin…	NA
BMSK0005305	-0.47292	NA	NoDiff	0.60782	0.971	1.02121	1.51335	0.874984	1.19589	BMSK_chr10	2457300	2459516	+	BMSK0005305	NA	NA	NA	NA
BMSK0004041	-0.472867	NA	NoDiff	0.612007	0.41901	0.528812	0.380944	0.881012	0.883025	BMSK_chr7	11792326	11794474	-	BMSK0004041	NA	NA	NA	NA
BMSK0007062	-0.462711	NA	NoDiff	0.583261	0.332774	0.279986	0.302543	0.419816	0.892553	BMSK_chr12	9178364	9180891	+	BMSK0007062	NA	Pancreatic secretion,Influenza A,Neuroactive ligand-receptor interaction,Protein digestion and absorption	GO:0005886 plasma membrane; GO:0016020 membrane; GO:0005515 protein binding; GO:0007596 blood coagulation; GO:0005829 cytosol; GO:0046872 metal ion binding; GO:0045785 positive regulation of cell adhesion; GO:0005576 extracellular region; GO:0005575 cellular_component; GO:0031000 response to caffeine; GO:0016787 hydrolase activity; GO:0046718 viral entry into host cell; GO:0004222 metalloendopept…	ko04972 Pancreatic secretion; ko05164 Influenza A; ko04080 Neuroactive ligand-receptor interaction; ko04974 Protein digestion and absorption
BMSK0009825	-0.462572	NA	NoDiff	0.312969	0.428548	0.525827	0.389616	0.825979	0.547349	BMSK_chr17	3149906	3153917	-	BMSK0009825	NA	Cell cycle,Human T-cell leukemia virus 1 infection,Oocyte meiosis,Ubiquitin mediated proteolysis,Viral carcinogenesis,Cell cycle - yeast,Meiosis - yeast	GO:0005737 cytoplasm; GO:1904668 positive regulation of ubiquitin protein ligase activity; GO:0097027 ubiquitin-protein transferase activator activity; GO:0010997 anaphase-promoting complex binding	ko04110 Cell cycle; ko05166 Human T-cell leukemia virus 1 infection; ko04114 Oocyte meiosis; ko04120 Ubiquitin mediated proteolysis; ko05203 Viral carcinogenesis; ko04111 Cell cycle - yeast; ko04113 Meiosis - yeast
BMSK0009612	-0.462073	NA	NoDiff	0.105178	0.288041	0.60587	0.720151	0.227113	0.413877	BMSK_chr16	12592368	12596813	-	BMSK0009612	NA	NA	NA	NA
BMSK0011836	-0.461099	NA	NoDiff	1.83311	0.784396	1.48492	1.42627	1.8142	2.25415	BMSK_chr20	10019418	10020950	-	BMSK0011836	NA	NA	NA	NA
BMSK0011131	-0.453664	NA	NoDiff	0.933218	0.319463	6.71965	0.580882	9.40387	0.918054	BMSK_chr19	7375769	7376129	+	BMSK0011131	NA	NA	NA	NA
BMSK0006259	-0.452342	NA	NoDiff	0.0910914	0.099785	0.157417	0.20412	0.157356	0.107534	BMSK_chr11	6497655	6513675	-	BMSK0006259	NA	Vitamin digestion and absorption	NA	ko04977 Vitamin digestion and absorption
BMSK0008901	-0.449035	NA	NoDiff	0.303112	1.24515	0.363761	0.754689	0.581792	1.32528	BMSK_chr15	13347436	13357119	-	BMSK0008901	NA	NA	NA	NA
BMSK0015003	-0.446528	NA	NoDiff	1.14911	1.31123	0.551613	0.596054	1.51635	2.00967	BMSK_chr25	13353911	13357223	-	BMSK0015003	NA	NA	NA	NA
BMSK0002532	-0.446262	NA	NoDiff	0.423025	0.482705	0.812266	0.702165	0.710457	0.92478	BMSK_chr5	4683072	4683842	-	BMSK0002532	NA	NA	NA	NA
BMSK0011393	-0.436869	NA	NoDiff	0.270142	1.04806	0.194516	0.7847	0.518509	0.76773	BMSK_chr19	14541353	14542987	-	BMSK0011393	NA	NA	GO:0016020 membrane; GO:0005515 protein binding; GO:0009986 cell surface; GO:0070062 extracellular exosome; GO:0003073 regulation of systemic arterial blood pressure; GO:0031410 cytoplasmic vesicle; GO:0005634 nucleus; GO:0032991 protein-containing complex; GO:0007049 cell cycle; GO:0005576 extracellular region; GO:0016787 hydrolase activity; GO:0030216 keratinocyte differentiation; GO:0016525 ne…	NA
BMSK0014587	-0.431798	NA	NoDiff	0.412818	0.282635	0.29725	0.685223	0.148567	0.451233	BMSK_chr25	2521077	2530248	-	BMSK0014587	NA	NA	NA	NA
BMSK0014573	-0.430961	NA	NoDiff	0.517293	0.0590273	0.372478	0.482984	0.0620556	0.678517	BMSK_chr25	2095314	2096237	+	BMSK0014573	NA	NA	NA	NA
BMSK0004588	-0.429369	NA	NoDiff	2.61387	0.650758	0.342205	0	1.8814	2.96101	BMSK_chr8	12060727	12062500	-	BMSK0004588	NA	NA	NA	NA
BMSK0001481	-0.427308	NA	NoDiff	1.46649	1.00403	0.791959	1.14102	3.16661	0	BMSK_chr3	11508392	11508601	+	BMSK0001481	NA	Basal transcription factors,Nucleotide excision repair	NA	ko03022 Basal transcription factors; ko03420 Nucleotide excision repair
BMSK0006499	-0.423424	NA	NoDiff	0.237625	0.650758	0.855511	0.591639	0.85518	0.935055	BMSK_chr11	12121633	12126742	+	BMSK0006499	NA	Transcriptional misregulation in cancer	GO:0005886 plasma membrane; GO:0016020 membrane; GO:0019899 enzyme binding; GO:0005515 protein binding; GO:0042802 identical protein binding; GO:0070062 extracellular exosome; GO:0042995 cell projection; GO:0045202 synapse; GO:0031410 cytoplasmic vesicle; GO:0007601 visual perception; GO:0005737 cytoplasm; GO:0009416 response to light stimulus; GO:0043025 neuronal cell body; GO:0030425 dendrite; …	ko05202 Transcriptional misregulation in cancer
BMSK0008916	-0.421939	NA	NoDiff	0.218723	0.249581	0.262486	0.635339	0.209908	0.0956306	BMSK_chr15	13662161	13663872	+	BMSK0008916	NA	Ribosome	GO:0005925 focal adhesion; GO:0005515 protein binding; GO:0042802 identical protein binding; GO:0045202 synapse; GO:0005737 cytoplasm; GO:0098794 postsynapse; GO:0044877 protein-containing complex binding; GO:0000324 fungal-type vacuole; GO:0005829 cytosol; GO:0005739 mitochondrion; GO:0005654 nucleoplasm; GO:0031965 nuclear membrane; GO:0005743 mitochondrial inner membrane; GO:0051260 protein ho…	ko03010 Ribosome
BMSK0014806	-0.421514	NA	NoDiff	0.563002	0.289094	0.40539	0.26283	1.2157	0.184618	BMSK_chr25	7481203	7481805	+	BMSK0014806	NA	NA	NA	NA
BMSK0001867	-0.418078	NA	NoDiff	0.15491	0.318178	0.185906	0.449979	0.148667	0.270921	BMSK_chr4	6653353	6659915	+	BMSK0001867	NA	Parathyroid hormone synthesis, secretion and action	GO:0005515 protein binding; GO:0010468 regulation of gene expression; GO:0008270 zinc ion binding; GO:0048813 dendrite morphogenesis; GO:0003677 DNA binding; GO:0005634 nucleus; GO:0046872 metal ion binding; GO:0006915 apoptotic process; GO:1990837 sequence-specific double-stranded DNA binding; GO:0030182 neuron differentiation; GO:0045944 positive regulation of transcription by RNA polymerase II…	ko04928 Parathyroid hormone synthesis, secretion and action
BMSK0010090	-0.417239	NA	NoDiff	0.385503	0.226229	0.317237	0.411354	0.396392	0.397298	BMSK_chr17	9917702	9920202	-	BMSK0010090	NA	NA	NA	NA
BMSK0002649	-0.412835	NA	NoDiff	0.526131	0.960572	1.38909	0.764144	1.51478	1.61025	BMSK_chr5	8207231	8209294	+	BMSK0002649	NA	NA	NA	NA
BMSK0012019	-0.409032	NA	NoDiff	0.130272	0.124866	0.112563	0.12974	0.131272	0.222135	BMSK_chr21	2416684	2425876	-	BMSK0012019	NA	NA	GO:0005886 plasma membrane; GO:0016323 basolateral plasma membrane; GO:0016020 membrane; GO:0019899 enzyme binding; GO:0007283 spermatogenesis; GO:0009897 external side of plasma membrane; GO:0005515 protein binding; GO:0009986 cell surface; GO:0042802 identical protein binding; GO:0070062 extracellular exosome; GO:0007605 sensory perception of sound; GO:0005737 cytoplasm; GO:0043025 neuronal cel…	NA
BMSK0009250	-0.406	NA	NoDiff	0.190807	0.326589	0.618258	0.475071	0.412012	0.625688	BMSK_chr16	3830740	3834535	+	BMSK0009250	NA	NA	NA	NA
BMSK0011543	-0.40157	NA	NoDiff	0.0872908	0.0597635	0.502831	0.0543342	0.753955	0.0572483	BMSK_chr20	3901979	3902860	+	BMSK0011543	NA	NA	NA	NA
BMSK0014596	-0.396144	NA	NoDiff	0.148774	0.662076	0.267812	0.324115	0.696042	0.439069	BMSK_chr25	2890331	2895975	+	BMSK0014596	NA	Pancreatic secretion,Protein digestion and absorption	GO:0005515 protein binding; GO:0008270 zinc ion binding; GO:0005773 vacuole; GO:0046872 metal ion binding; GO:0005576 extracellular region; GO:0005575 cellular_component; GO:0016787 hydrolase activity; GO:0006508 proteolysis; GO:0008233 peptidase activity; GO:0008237 metallopeptidase activity; GO:0005615 extracellular space; GO:0016573 histone acetylation; GO:0071555 cell wall organization; GO:00…	ko04972 Pancreatic secretion; ko04974 Protein digestion and absorption
BMSK0014893	-0.395833	NA	NoDiff	1.58417	0.216919	1.14068	0.986065	0.456096	2.28569	BMSK_chr25	9479791	9480646	-	BMSK0014893	NA	NA	NA	NA
BMSK0009620	-0.391921	NA	NoDiff	0.135071	0.138714	0.291774	0.0420375	0.534713	0.177168	BMSK_chr16	12800093	12816920	+	BMSK0009620	NA	Choline metabolism in cancer	GO:0022857 transmembrane transporter activity; GO:0005886 plasma membrane; GO:0055085 transmembrane transport; GO:0016323 basolateral plasma membrane; GO:0016324 apical plasma membrane; GO:0005452 inorganic anion exchanger activity; GO:0016020 membrane; GO:0006811 ion transport; GO:0015698 inorganic anion transport; GO:0005515 protein binding; GO:0070062 extracellular exosome; GO:0042995 cell pro…	ko05231 Choline metabolism in cancer
BMSK0004040	-0.391914	NA	NoDiff	0.47525	0.520607	0.75285	0.532475	0.957802	0.810381	BMSK_chr7	11788774	11790981	-	BMSK0004040	NA	NA	NA	NA
BMSK0012253	-0.386988	NA	NoDiff	0.455228	0.233754	0.286814	0.141678	0.450534	0.671747	BMSK_chr21	11081783	11086103	+	BMSK0012253	NA	Neurotrophin signaling pathway,Ras signaling pathway,Axon guidance,Human cytomegalovirus infection,Axon regeneration,Regulation of actin cytoskeleton,Yersinia infection,Influenza A,Toxoplasmosis,MAPK signaling pathway,Human papillomavirus infection,Epithelial cell signaling in Helicobacter pylori infection,Hepatitis C,Hepatitis B,Chagas disease (American trypanosomiasis),NF-kappa B signaling path…	GO:0005515 protein binding; GO:0031410 cytoplasmic vesicle; GO:0005737 cytoplasm; GO:0005524 ATP binding; GO:0004672 protein kinase activity; GO:0006468 protein phosphorylation; GO:0000166 nucleotide binding; GO:0016740 transferase activity; GO:0016301 kinase activity; GO:0016310 phosphorylation; GO:0046777 protein autophosphorylation; GO:0005634 nucleus; GO:0005739 mitochondrion; GO:0046872 meta…	ko04722 Neurotrophin signaling pathway; ko04014 Ras signaling pathway; ko04360 Axon guidance; ko05163 Human cytomegalovirus infection; ko04361 Axon regeneration; ko04810 Regulation of actin cytoskeleton; ko05135 Yersinia infection; ko05164 Influenza A; ko05145 Toxoplasmosis; ko04010 MAPK signaling pathway; ko05165 Human papillomavirus infection; ko05120 Epithelial cell signaling in Helicobacter p…
BMSK0004165	-0.384747	NA	NoDiff	0.114314	0.273927	0.329248	0.213464	0.329121	0.412341	BMSK_chr8	367980	380187	-	BMSK0004165	NA	NA	GO:0022857 transmembrane transporter activity; GO:0005886 plasma membrane; GO:0055085 transmembrane transport; GO:0016324 apical plasma membrane; GO:0016020 membrane; GO:0006820 anion transport; GO:0015297 antiporter activity; GO:0006811 ion transport; GO:1902476 chloride transmembrane transport; GO:0006821 chloride transport; GO:0005515 protein binding; GO:0015293 symporter activity; GO:0006814 …	NA
BMSK0012453	-0.383379	NA	NoDiff	0.282534	0.257915	0.169533	0.351727	0.30504	0.24706	BMSK_chr22	1525764	1528873	-	BMSK0012453	NA	Huntington disease,RNA polymerase	GO:0008270 zinc ion binding; GO:0005524 ATP binding; GO:0000166 nucleotide binding; GO:0016740 transferase activity; GO:0005739 mitochondrion; GO:0046872 metal ion binding; GO:0071897 DNA biosynthetic process; GO:0005575 cellular_component; GO:0003674 molecular_function; GO:0008150 biological_process; GO:0016787 hydrolase activity; GO:0006508 proteolysis; GO:0008233 peptidase activity; GO:0003676…	ko05016 Huntington disease; ko03020 RNA polymerase
BMSK0010091	-0.382808	NA	NoDiff	1.59658	0.24291	0.766412	0.552105	2.04297	0.69806	BMSK_chr17	9922933	9926863	+	BMSK0010091	NA	NA	NA	NA
BMSK0009936	-0.382009	NA	NoDiff	1.67892	0.49263	2.24512	1.64221	2.24425	1.73029	BMSK_chr17	5669487	5670644	+	BMSK0009936	NA	Fanconi anemia pathway	NA	ko03460 Fanconi anemia pathway
BMSK0008806	-0.380107	NA	NoDiff	0.226728	0.0887024	0.30319	0.241932	0.396326	0.148696	BMSK_chr15	11530526	11536051	+	BMSK0008806	NA	NA	GO:0005515 protein binding; GO:0005634 nucleus; GO:0005739 mitochondrion; GO:0005730 nucleolus; GO:0006979 response to oxidative stress; GO:0045944 positive regulation of transcription by RNA polymerase II; GO:0007628 adult walking behavior; GO:0043524 negative regulation of neuron apoptotic process; GO:0045893 positive regulation of transcription, DNA-templated; GO:0003674 molecular_function; GO…	NA
BMSK0015212	-0.379411	NA	NoDiff	0.271731	0.620134	0.195661	0.732936	0.13039	0.534632	BMSK_chr26	4903146	4905227	+	BMSK0015212	NA	NA	NA	NA
BMSK0001109	-0.379233	NA	NoDiff	0.484217	0.198911	0.62759	0.301401	0.557642	0.825671	BMSK_chr3	1097342	1102397	-	BMSK0001109	NA	NA	NA	NA
BMSK0013642	-0.377708	NA	NoDiff	3.4218	2.577	0.246387	3.62083	0.246292	4.03944	BMSK_chr23	18822214	18823783	-	BMSK0013642	NA	NA	NA	NA
BMSK0002368	-0.373623	NA	NoDiff	0.432045	0.591598	0.186657	0.484068	0.621949	0.45336	BMSK_chr5	60653	61641	-	BMSK0002368	NA	NA	NA	NA
BMSK0001889	-0.372514	NA	NoDiff	0.283053	0.581376	0.135875	0.411102	0.271645	0.618787	BMSK_chr4	7445956	7449912	-	BMSK0001889	NA	NA	GO:0016020 membrane; GO:0005515 protein binding; GO:0031410 cytoplasmic vesicle; GO:0007601 visual perception; GO:0005768 endosome; GO:0005794 Golgi apparatus; GO:0050896 response to stimulus; GO:0031901 early endosome membrane; GO:0007602 phototransduction; GO:0008289 lipid binding; GO:1902936 phosphatidylinositol bisphosphate binding; GO:0005802 trans-Golgi network; GO:0030136 clathrin-coated v…	NA
BMSK0013392	-0.37129	NA	NoDiff	0.687415	1.05893	0.371231	1.60456	0.494783	0.563538	BMSK_chr23	12292709	12297869	+	BMSK0013392	NA	NA	GO:0042995 cell projection; GO:0005737 cytoplasm; GO:0030425 dendrite; GO:0030424 axon; GO:0043204 perikaryon; GO:0007165 signal transduction; GO:0001664 G protein-coupled receptor binding; GO:0005576 extracellular region; GO:0007189 adenylate cyclase-activating G protein-coupled receptor signaling pathway; GO:0007619 courtship behavior; GO:0005615 extracellular space; GO:0008016 regulation of he…	NA
BMSK0004725	-0.370999	NA	NoDiff	0.240972	0.357459	0.0578374	0.374982	0.144537	0.316075	BMSK_chr8	16030113	16034691	+	BMSK0004725	NA	Metabolic pathways,Biosynthesis of secondary metabolites,Biosynthesis of antibiotics,Pentose phosphate pathway	GO:0005886 plasma membrane; GO:0016020 membrane; GO:0005737 cytoplasm; GO:0042803 protein homodimerization activity; GO:0005829 cytosol; GO:0005576 extracellular region; GO:0016829 lyase activity; GO:0016491 oxidoreductase activity; GO:0050660 flavin adenine dinucleotide binding; GO:0009274 peptidoglycan-based cell wall; GO:0006006 glucose metabolic process; GO:0045122 aflatoxin biosynthetic proc…	ko01100 Metabolic pathways; ko01110 Biosynthesis of secondary metabolites; ko01130 Biosynthesis of antibiotics; ko00030 Pentose phosphate pathway
BMSK0000788	-0.369777	NA	NoDiff	0.329019	0.0375437	0.0789703	0.375463	0.0789397	0.0719273	BMSK_chr2	1681751	1684485	+	BMSK0000788	NA	Cytokine-cytokine receptor interaction	NA	ko04060 Cytokine-cytokine receptor interaction
BMSK0015905	-0.368872	NA	NoDiff	1.16652	0.976137	0.186657	1.04881	1.11951	0.765045	BMSK_chr28	5096335	5099599	-	BMSK0015905	NA	NA	NA	NA
BMSK0007428	-0.365917	NA	NoDiff	0.488829	1.17136	1.58392	1.52136	1.40738	1.28236	BMSK_chr13	2643906	2644220	+	BMSK0007428	NA	Hippo signaling pathway - fly	NA	ko04391 Hippo signaling pathway - fly
BMSK0003436	-0.363949	NA	NoDiff	0.85545	0.920358	0.351982	0.684611	1.23146	0.801476	BMSK_chr6	10216167	10218930	+	BMSK0003436	NA	Pancreatic secretion,Influenza A,Neuroactive ligand-receptor interaction,Protein digestion and absorption	GO:0005886 plasma membrane; GO:0016020 membrane; GO:0007283 spermatogenesis; GO:0005515 protein binding; GO:0005737 cytoplasm; GO:0009791 post-embryonic development; GO:0035264 multicellular organism growth; GO:0005829 cytosol; GO:0046872 metal ion binding; GO:0042127 regulation of cell proliferation; GO:0045944 positive regulation of transcription by RNA polymerase II; GO:0005576 extracellular r…	ko04972 Pancreatic secretion; ko05164 Influenza A; ko04080 Neuroactive ligand-receptor interaction; ko04974 Protein digestion and absorption
BMSK0003820	-0.352949	NA	NoDiff	0.592235	0.946102	0.995026	0.860152	0.710457	1.6831	BMSK_chr7	6105779	6111741	-	BMSK0003820	NA	NA	NA	NA
BMSK0009544	-0.351717	NA	NoDiff	0.664857	0.546232	1.4362	0.993218	1.0528	1.30811	BMSK_chr16	10828621	10830538	+	BMSK0009544	NA	NA	NA	NA
BMSK0004995	-0.350811	NA	NoDiff	0.514741	0.0503452	0.476537	0.503486	0.476352	0.289358	BMSK_chr9	8353911	8366750	-	BMSK0004995	NA	NA	GO:0005886 plasma membrane; GO:0016324 apical plasma membrane; GO:0016020 membrane; GO:0006820 anion transport; GO:0006811 ion transport; GO:1902476 chloride transmembrane transport; GO:0006821 chloride transport; GO:0009897 external side of plasma membrane; GO:0005515 protein binding; GO:0042391 regulation of membrane potential; GO:0042802 identical protein binding; GO:0042995 cell projection; G…	NA
BMSK0014214	-0.345741	NA	NoDiff	0.396858	0.339635	0.928715	0.555805	0.642707	0.910956	BMSK_chr24	12025620	12040584	+	BMSK0014214	NA	Axon guidance,Rap1 signaling pathway,Regulation of actin cytoskeleton	NA	ko04360 Axon guidance; ko04015 Rap1 signaling pathway; ko04810 Regulation of actin cytoskeleton
BMSK0006681	-0.343228	NA	NoDiff	0.0902056	0.308796	0.129905	0.308817	0.0973913	0.26622	BMSK_chr11	17700437	17709476	+	BMSK0006681	NA	NA	GO:0016020 membrane; GO:0030672 synaptic vesicle membrane; GO:0046872 metal ion binding; GO:0005783 endoplasmic reticulum; GO:0005789 endoplasmic reticulum membrane; GO:0048168 regulation of neuronal synaptic plasticity; GO:0031594 neuromuscular junction; GO:0005509 calcium ion binding; GO:0016079 synaptic vesicle exocytosis; GO:0046928 regulation of neurotransmitter secretion	NA
BMSK0005233	-0.338439	NA	NoDiff	0.366621	0.334676	0.615968	0.304271	0.967575	0.400738	BMSK_chr9	16710596	16713394	-	BMSK0005233	NA	NA	NA	NA
BMSK0012372	-0.334393	NA	NoDiff	0.206964	0.340074	0.149025	0.206119	0.297934	0.380055	BMSK_chr21	14146082	14153674	-	BMSK0012372	NA	NA	GO:0016020 membrane; GO:0005515 protein binding; GO:0005634 nucleus; GO:0005783 endoplasmic reticulum; GO:0031965 nuclear membrane; GO:0051897 positive regulation of protein kinase B signaling; GO:0005789 endoplasmic reticulum membrane; GO:0016787 hydrolase activity; GO:0008152 metabolic process; GO:0005975 carbohydrate metabolic process; GO:0016798 hydrolase activity, acting on glycosyl bonds; G…	NA
BMSK0005433	-0.330046	NA	NoDiff	0.21657	0.481891	0.389853	0.303309	0.194851	0.887711	BMSK_chr10	5560743	5568547	+	BMSK0005433	NA	NA	NA	NA
BMSK0003980	-0.329848	NA	NoDiff	0.524935	0.299497	0.377981	0.70795	0.629723	0.114757	BMSK_chr7	10082508	10138729	-	BMSK0003980	NA	NA	NA	NA
BMSK0008735	-0.328087	NA	NoDiff	0	1.45411	0.637209	0.661003	0.891746	1.16076	BMSK_chr15	10143733	10144814	+	BMSK0008735	NA	NA	NA	NA
BMSK0010022	-0.327949	NA	NoDiff	0	0.709918	0	0.080678	0.0932924	0.765045	BMSK_chr17	8599275	8603252	-	BMSK0010022	NA	Glycerophospholipid metabolism	GO:0016020 membrane; GO:0005515 protein binding; GO:0035264 multicellular organism growth; GO:0016740 transferase activity; GO:0005783 endoplasmic reticulum; GO:0043231 intracellular membrane-bounded organelle; GO:0016746 transferase activity, transferring acyl groups; GO:0005789 endoplasmic reticulum membrane; GO:0018991 oviposition; GO:0006629 lipid metabolic process; GO:0021591 ventricular sys…	ko00564 Glycerophospholipid metabolism
BMSK0014810	-0.320617	NA	NoDiff	0.113807	0.272712	0.12292	0.389616	0.122873	0.111958	BMSK_chr25	7633270	7641680	+	BMSK0014810	NA	Metabolic pathways,Amino sugar and nucleotide sugar metabolism	NA	ko01100 Metabolic pathways; ko00520 Amino sugar and nucleotide sugar metabolism
BMSK0011758	-0.313848	NA	NoDiff	1.01494	0.794146	0.417606	0.63175	1.04361	1.04599	BMSK_chr20	8485285	8487999	-	BMSK0011758	NA	NA	NA	NA
BMSK0010929	-0.310184	NA	NoDiff	0.908442	1.55491	0.981188	1.83775	1.79815	0.595787	BMSK_chr19	2164265	2164603	-	BMSK0010929	NA	NA	NA	NA
BMSK0009477	-0.304206	NA	NoDiff	1.77546	1.10506	0.11622	1.40654	0.697052	1.48197	BMSK_chr16	9623459	9626437	+	BMSK0009477	NA	NA	NA	NA
BMSK0001198	-0.299828	NA	NoDiff	0.354795	0.668002	0.447074	0.717737	0.446901	0.639888	BMSK_chr3	2753676	2768768	-	BMSK0001198	NA	Rap1 signaling pathway,Platelet activation,Hippo signaling pathway - fly,Tight junction,Hippo signaling pathway,Insulin signaling pathway,Endocytosis,Human papillomavirus infection	NA	ko04015 Rap1 signaling pathway; ko04611 Platelet activation; ko04391 Hippo signaling pathway - fly; ko04530 Tight junction; ko04390 Hippo signaling pathway; ko04910 Insulin signaling pathway; ko04144 Endocytosis; ko05165 Human papillomavirus infection
BMSK0011806	-0.29947	NA	NoDiff	0.605628	0.310982	0.599615	0.424095	0.272447	1.14193	BMSK_chr20	9307855	9314782	+	BMSK0011806	NA	NA	GO:0005515 protein binding; GO:0007601 visual perception; GO:0005737 cytoplasm; GO:0005829 cytosol; GO:0007417 central nervous system development; GO:0003677 DNA binding; GO:0005634 nucleus; GO:0046872 metal ion binding; GO:0005654 nucleoplasm; GO:0016604 nuclear body; GO:1990837 sequence-specific double-stranded DNA binding; GO:0030182 neuron differentiation; GO:0001843 neural tube closure; GO:0…	NA
BMSK0004113	-0.29895	NA	NoDiff	0.369082	0.101077	0.0531516	0.045947	0.318786	0.266262	BMSK_chr7	12990026	13007739	-	BMSK0004113	NA	NA	GO:0005886 plasma membrane; GO:0016324 apical plasma membrane; GO:0016020 membrane; GO:0007283 spermatogenesis; GO:0005515 protein binding; GO:0009986 cell surface; GO:0070062 extracellular exosome; GO:0007605 sensory perception of sound; GO:0042995 cell projection; GO:0045202 synapse; GO:0031410 cytoplasmic vesicle; GO:0005737 cytoplasm; GO:0043025 neuronal cell body; GO:0030425 dendrite; GO:003…	NA
BMSK0012484	-0.298088	NA	NoDiff	3.46324	0.911962	0.575472	2.98481	1.34225	1.39773	BMSK_chr22	2883800	2886498	+	BMSK0012484	NA	NA	NA	NA
BMSK0011587	-0.298009	NA	NoDiff	0.445891	1.01759	1.17724	1.57275	0.96282	0.682338	BMSK_chr20	4798844	4801194	+	BMSK0011587	NA	NA	GO:0005886 plasma membrane; GO:0016324 apical plasma membrane; GO:0016020 membrane; GO:0005515 protein binding; GO:0007605 sensory perception of sound; GO:0042995 cell projection; GO:0005737 cytoplasm; GO:0043025 neuronal cell body; GO:0005856 cytoskeleton; GO:0046872 metal ion binding; GO:0005815 microtubule organizing center; GO:0005929 cilium; GO:0030317 flagellated sperm motility; GO:0034451 …	NA
BMSK0012523	-0.29729	NA	NoDiff	0.0459645	0.346165	0.264774	0.343327	0.231588	0.241161	BMSK_chr22	4155148	4162007	+	BMSK0012523	NA	NA	NA	NA
BMSK0006252	-0.296514	NA	NoDiff	0.0566107	0.23255	0.326101	0.0704746	0.448215	0.25989	BMSK_chr11	6420564	6425373	+	BMSK0006252	NA	NA	GO:0042995 cell projection; GO:0005737 cytoplasm; GO:0005634 nucleus; GO:0005856 cytoskeleton; GO:0005815 microtubule organizing center; GO:0005874 microtubule; GO:0060271 cilium assembly; GO:0005929 cilium; GO:0030317 flagellated sperm motility; GO:0031514 motile cilium; GO:0015630 microtubule cytoskeleton; GO:0030030 cell projection organization; GO:0005879 axonemal microtubule; GO:0060294 cili…	NA
BMSK0001057	-0.295661	NA	NoDiff	0.291263	0.398825	0.0699081	0.392809	0.174703	0.350204	BMSK_chr2	8489714	8501374	+	BMSK0001057	NA	mRNA surveillance pathway	NA	ko03015 mRNA surveillance pathway
BMSK0007098	-0.29525	NA	NoDiff	0.226776	0.310524	0.489872	0.211735	0.244841	0.818001	BMSK_chr12	10135491	10139291	+	BMSK0007098	NA	NA	NA	NA
BMSK0010999	-0.283271	NA	NoDiff	0.581374	0.398037	0.478422	0.413573	0.956473	0.381285	BMSK_chr19	3682075	3689660	-	BMSK0010999	NA	NA	NA	NA
BMSK0002045	-0.283015	NA	NoDiff	0.445891	0.457918	0.428086	0.416317	0.26745	0.92603	BMSK_chr4	11181204	11187919	+	BMSK0002045	NA	Metabolic pathways,Amino sugar and nucleotide sugar metabolism	GO:0005886 plasma membrane; GO:0016020 membrane; GO:0016740 transferase activity; GO:0071944 cell periphery; GO:0016757 transferase activity, transferring glycosyl groups; GO:0030428 cell septum; GO:0016758 transferase activity, transferring hexosyl groups; GO:0061063 positive regulation of nematode larval development; GO:0004100 chitin synthase activity; GO:0006038 cell wall chitin biosynthetic …	ko01100 Metabolic pathways; ko00520 Amino sugar and nucleotide sugar metabolism
BMSK0009664	-0.281069	NA	NoDiff	0.557902	0.763934	0.903866	0.607716	1.20469	0.914728	BMSK_chr16	13855834	13856462	+	BMSK0009664	NA	NA	NA	NA
BMSK0009549	-0.269572	NA	NoDiff	0.24022	0.822331	0.432427	0.747625	0.518711	0.551405	BMSK_chr16	10892734	10894383	-	BMSK0009549	NA	NA	NA	NA
BMSK0006500	-0.262782	NA	NoDiff	0.368376	0.336277	0.0884165	0.496807	0.176764	0.241593	BMSK_chr11	12139595	12141402	-	BMSK0006500	NA	Lysosome,Cholesterol metabolism,Steroid biosynthesis	GO:0016020 membrane; GO:0005515 protein binding; GO:0005737 cytoplasm; GO:0000324 fungal-type vacuole; GO:0005773 vacuole; GO:0005829 cytosol; GO:0005739 mitochondrion; GO:0005654 nucleoplasm; GO:0050829 defense response to Gram-negative bacterium; GO:0043231 intracellular membrane-bounded organelle; GO:0008283 cell proliferation; GO:0005764 lysosome; GO:0005576 extracellular region; GO:0005794 G…	ko04142 Lysosome; ko04979 Cholesterol metabolism; ko00100 Steroid biosynthesis
BMSK0000405	-0.261322	NA	NoDiff	0.132971	0.637271	0.765971	0.0827681	0.861383	0.959279	BMSK_chr1	11804599	11805230	+	BMSK0000405	NA	NA	NA	NA
BMSK0014591	-0.259492	NA	NoDiff	0	0	0.291656	0.135759	0.0224264	0.183908	BMSK_chr25	2708866	2717010	+	BMSK0014591	NA	Metabolic pathways,Insulin signaling pathway,AMPK signaling pathway,Fatty acid metabolism,Fatty acid biosynthesis	GO:0005515 protein binding; GO:0042995 cell projection; GO:0005737 cytoplasm; GO:0005524 ATP binding; GO:0000166 nucleotide binding; GO:0005856 cytoskeleton; GO:0003674 molecular_function; GO:0008150 biological_process; GO:0005929 cilium; GO:0016887 ATPase activity; GO:0031514 motile cilium; GO:0005930 axoneme	ko01100 Metabolic pathways; ko04910 Insulin signaling pathway; ko04152 AMPK signaling pathway; ko01212 Fatty acid metabolism; ko00061 Fatty acid biosynthesis
BMSK0007082	-0.256896	NA	NoDiff	0.313607	0.697809	0.112907	0.244006	0.507883	0.617022	BMSK_chr12	9896367	9900032	+	BMSK0007082	NA	NA	NA	NA
BMSK0004912	-0.255119	NA	NoDiff	0.358429	0.588954	0.361322	0.401587	0.464377	0.705209	BMSK_chr9	5927598	5929114	-	BMSK0004912	NA	NA	NA	NA
BMSK0010178	-0.254726	NA	NoDiff	0.243192	0.0971255	0.0875554	0.13876	0.102108	0.252531	BMSK_chr17	12645282	12649372	+	BMSK0010178	NA	Salmonella infection,Yersinia infection,PI3K-Akt signaling pathway	GO:0005886 plasma membrane; GO:0016020 membrane; GO:0019899 enzyme binding; GO:0005515 protein binding; GO:0042802 identical protein binding; GO:0070062 extracellular exosome; GO:0051649 establishment of localization in cell; GO:0003014 renal system process; GO:0010468 regulation of gene expression; GO:0035641 locomotory exploration behavior; GO:0042995 cell projection; GO:0045202 synapse; GO:003…	ko05132 Salmonella infection; ko05135 Yersinia infection; ko04151 PI3K-Akt signaling pathway
BMSK0015146	-0.251932	NA	NoDiff	0.956404	0.763934	0.459107	0.694533	0.803126	1.0454	BMSK_chr26	2830086	2831790	+	BMSK0015146	NA	Apoptosis - fly	NA	ko04214 Apoptosis - fly
BMSK0007946	-0.245165	NA	NoDiff	1.08629	0.836689	0.684409	0.845198	0.586409	1.60295	BMSK_chr14	534129	536018	+	BMSK0007946	NA	NA	NA	NA
BMSK0001262	-0.243349	NA	NoDiff	0.451116	0.25738	0.378965	0.187198	0.595285	0.493096	BMSK_chr3	4333465	4334488	-	BMSK0001262	NA	NA	NA	NA
BMSK0013933	-0.242264	NA	NoDiff	0.606224	1.1068	1.30954	1.00625	0.872688	1.72286	BMSK_chr24	6049363	6049810	-	BMSK0013933	NA	Alcoholism,Transcriptional misregulation in cancer,Systemic lupus erythematosus	GO:0016020 membrane; GO:0007283 spermatogenesis; GO:0005515 protein binding; GO:0070062 extracellular exosome; GO:0035264 multicellular organism growth; GO:0003677 DNA binding; GO:0005634 nucleus; GO:0032991 protein-containing complex; GO:0005654 nucleoplasm; GO:0048477 oogenesis; GO:0007420 brain development; GO:0008283 cell proliferation; GO:0045296 cadherin binding; GO:0005576 extracellular re…	ko05034 Alcoholism; ko05202 Transcriptional misregulation in cancer; ko05322 Systemic lupus erythematosus
BMSK0015797	-0.241983	NA	NoDiff	0.611036	0.0418345	0.0439977	0.418373	0.307865	0.0400738	BMSK_chr28	1586433	1590350	-	BMSK0015797	NA	NA	NA	NA
BMSK0008755	-0.238373	NA	NoDiff	1.37976	1.32251	0.198699	0.687065	1.98622	0.723914	BMSK_chr15	10694884	10697468	+	BMSK0008755	NA	NA	NA	NA
BMSK0006752	-0.236722	NA	NoDiff	0.563002	0.578187	0.152021	0.26283	0.658504	0.600008	BMSK_chr11	20231637	20232730	+	BMSK0006752	NA	Spliceosome	GO:0005515 protein binding; GO:0005737 cytoplasm; GO:0005773 vacuole; GO:0005829 cytosol; GO:0005634 nucleus; GO:0032991 protein-containing complex; GO:0005654 nucleoplasm; GO:0003674 molecular_function; GO:0003723 RNA binding; GO:0043170 macromolecule metabolic process; GO:0006807 nitrogen compound metabolic process; GO:0043229 intracellular organelle; GO:0008380 RNA splicing; GO:0006397 mRNA pr…	ko03040 Spliceosome
BMSK0009944	-0.232032	NA	NoDiff	0.445032	0.812507	1.06815	1.10804	0.640644	0.97289	BMSK_chr17	5851928	5854442	-	BMSK0009944	NA	NA	NA	NA
BMSK0006636	-0.231952	NA	NoDiff	0.660296	0.723313	0.570537	0.657602	0.665368	0.952698	BMSK_chr11	15445275	15447792	+	BMSK0006636	NA	NA	NA	NA
BMSK0005096	-0.231141	NA	NoDiff	0.111986	0.191678	0.20159	0.348529	0.120907	0.110167	BMSK_chr9	12003847	12006275	+	BMSK0005096	NA	NA	NA	NA
BMSK0003188	-0.229929	NA	NoDiff	0.288354	0.246776	0.155722	0.134614	0.103775	0.567337	BMSK_chr6	2354789	2358984	-	BMSK0003188	NA	cAMP signaling pathway	NA	ko04024 cAMP signaling pathway
BMSK0003275	-0.229009	NA	NoDiff	0.534656	1.64723	2.11739	0.831992	4.23314	0	BMSK_chr6	4514239	4514672	+	BMSK0003275	NA	NA	NA	NA
BMSK0005825	-0.227919	NA	NoDiff	0.161406	0.386771	0.261496	0.276284	0.232351	0.449885	BMSK_chr10	16198764	16211014	-	BMSK0005825	NA	Metabolic pathways,Biosynthesis of secondary metabolites,Carbon metabolism,Microbial metabolism in diverse environments,Biosynthesis of antibiotics,Citrate cycle (TCA cycle)	GO:0005515 protein binding; GO:0042802 identical protein binding; GO:0005737 cytoplasm; GO:0021860 pyramidal neuron development; GO:0000166 nucleotide binding; GO:0005829 cytosol; GO:0005634 nucleus; GO:0005739 mitochondrion; GO:0046872 metal ion binding; GO:0000287 magnesium ion binding; GO:0021766 hippocampus development; GO:0005759 mitochondrial matrix; GO:0016491 oxidoreductase activity; GO:0…	ko01100 Metabolic pathways; ko01110 Biosynthesis of secondary metabolites; ko01200 Carbon metabolism; ko01120 Microbial metabolism in diverse environments; ko01130 Biosynthesis of antibiotics; ko00020 Citrate cycle (TCA cycle)
BMSK0014019	-0.2235	NA	NoDiff	0.885967	0.24263	0.76553	0.827205	0.892773	0.406733	BMSK_chr24	7873808	7874676	-	BMSK0014019	NA	NA	NA	NA
BMSK0004747	-0.221202	NA	NoDiff	0.994709	0.136205	0.0716242	0.742988	0.429579	0.130473	BMSK_chr9	197298	215520	+	BMSK0004747	NA	Bile secretion,Gastric acid secretion,Pancreatic secretion,Metabolic pathways,Nitrogen metabolism,Collecting duct acid secretion,Proximal tubule bicarbonate reclamation	GO:0005886 plasma membrane; GO:0051453 regulation of intracellular pH; GO:0016323 basolateral plasma membrane; GO:0016020 membrane; GO:0005515 protein binding; GO:0042802 identical protein binding; GO:0070062 extracellular exosome; GO:0006885 regulation of pH; GO:0045202 synapse; GO:0005737 cytoplasm; GO:0043025 neuronal cell body; GO:0030425 dendrite; GO:0030424 axon; GO:0098978 glutamatergic sy…	ko04976 Bile secretion; ko04971 Gastric acid secretion; ko04972 Pancreatic secretion; ko01100 Metabolic pathways; ko00910 Nitrogen metabolism; ko04966 Collecting duct acid secretion; ko04964 Proximal tubule bicarbonate reclamation
BMSK0003799	-0.219111	NA	NoDiff	2.08082	0	1.24858	2.37455	0.998481	0.227446	BMSK_chr7	5397986	5398892	-	BMSK0003799	NA	NA	NA	NA
BMSK0012718	-0.215538	NA	NoDiff	0.300744	0.240221	0.252643	0.405596	0.324701	0.164365	BMSK_chr22	8754347	8761082	-	BMSK0012718	NA	NA	NA	NA
BMSK0001347	-0.212639	NA	NoDiff	0.446322	0.840327	0.241031	0.555626	0.562188	0.658604	BMSK_chr3	7928667	7930813	+	BMSK0001347	NA	Purine metabolism,Metabolic pathways	NA	ko00230 Purine metabolism; ko01100 Metabolic pathways
BMSK0004543	-0.206598	NA	NoDiff	0.0952263	0.19559	0.342839	0.118547	0.376977	0.249811	BMSK_chr8	11275822	11321153	-	BMSK0004543	NA	NA	NA	NA
BMSK0010434	-0.2027	NA	NoDiff	0.185631	0.285957	0.200496	0.144433	0.334031	0.304358	BMSK_chr18	998076	1003648	+	BMSK0010434	NA	NA	GO:0005515 protein binding; GO:0005737 cytoplasm; GO:0005634 nucleus; GO:0005654 nucleoplasm; GO:0000278 mitotic cell cycle; GO:0007049 cell cycle; GO:0051301 cell division; GO:0006325 chromatin organization; GO:0005635 nuclear envelope; GO:0006260 DNA replication; GO:0005652 nuclear lamina; GO:0030261 chromosome condensation; GO:0006997 nucleus organization; GO:0007344 pronuclear fusion	NA
BMSK0013942	-0.202208	NA	NoDiff	1.97412	2.97346	1.70576	2.21182	3.12601	2.33045	BMSK_chr24	6188205	6188399	+	BMSK0013942	NA	NA	NA	NA
BMSK0009140	-0.199323	NA	NoDiff	0	0.0967182	0.576411	0.205174	0.440614	0.12353	BMSK_chr16	1455002	1475952	+	BMSK0009140	NA	Pancreatic secretion,Protein digestion and absorption	GO:0005886 plasma membrane; GO:0016323 basolateral plasma membrane; GO:0016020 membrane; GO:0007283 spermatogenesis; GO:0009897 external side of plasma membrane; GO:0005515 protein binding; GO:0070062 extracellular exosome; GO:0005737 cytoplasm; GO:0005829 cytosol; GO:0006897 endocytosis; GO:0001843 neural tube closure; GO:0030154 cell differentiation; GO:0016477 cell migration; GO:0043231 intrac…	ko04972 Pancreatic secretion; ko04974 Protein digestion and absorption
BMSK0007554	-0.198876	NA	NoDiff	0.204944	0.374172	0.83623	0.467746	0.49171	0.672045	BMSK_chr13	6890338	6899747	+	BMSK0007554	NA	NA	GO:0005515 protein binding; GO:0042995 cell projection; GO:0005737 cytoplasm; GO:0005829 cytosol; GO:0005856 cytoskeleton; GO:0008104 protein localization; GO:0030900 forebrain development; GO:0007420 brain development; GO:0005815 microtubule organizing center; GO:0060271 cilium assembly; GO:0045598 regulation of fat cell differentiation; GO:0005929 cilium; GO:0007507 heart development; GO:009773…	NA
BMSK0009874	-0.196608	NA	NoDiff	0.165571	0.016194	0.238439	0.206119	0.255372	0	BMSK_chr17	4218698	4255431	-	BMSK0009874	NA	NA	GO:0005886 plasma membrane; GO:0016020 membrane; GO:0005515 protein binding; GO:0042995 cell projection; GO:0030154 cell differentiation; GO:0005576 extracellular region; GO:0003674 molecular_function; GO:0048675 axon extension; GO:0001525 angiogenesis; GO:0031532 actin cytoskeleton reorganization; GO:0003094 glomerular filtration; GO:0072015 glomerular visceral epithelial cell development; GO:00…	NA
BMSK0002309	-0.195555	NA	NoDiff	0.143371	0.229038	0.240881	0.118989	0.343983	0.250741	BMSK_chr4	17535752	17543459	+	BMSK0002309	NA	NA	NA	NA
BMSK0005704	-0.189409	NA	NoDiff	0.658038	2.47789	0.236911	2.04798	0.710457	1.07891	BMSK_chr10	13248017	13248250	+	BMSK0005704	NA	NA	NA	NA
BMSK0008225	-0.18836	NA	NoDiff	0.22355	0.306106	0.418515	0.445275	0.418353	0.205256	BMSK_chr14	10488308	10493152	-	BMSK0008225	NA	NA	NA	NA
BMSK0009027	-0.188062	NA	NoDiff	0.322136	0.808683	0.541227	0.93573	0.463729	0.492958	BMSK_chr15	17580758	17581474	+	BMSK0009027	NA	NA	NA	NA
BMSK0008238	-0.180715	NA	NoDiff	0.767985	1.5774	0.829483	0.717049	1.93471	1.00734	BMSK_chr14	10634609	10635278	-	BMSK0008238	NA	NA	NA	NA
BMSK0010882	-0.179305	NA	NoDiff	0.68436	3.51409	2.71026	2.1299	4.67955	1.12207	BMSK_chr19	1421606	1421966	-	BMSK0010882	NA	NA	NA	NA
BMSK0005920	-0.177202	NA	NoDiff	0.257986	0.378493	0.0796129	0.275286	0.238746	0.290051	BMSK_chr11	429443	433884	+	BMSK0005920	NA	Lysosome,Other glycan degradation	GO:0016020 membrane; GO:0070062 extracellular exosome; GO:0006486 protein glycosylation; GO:0008270 zinc ion binding; GO:0005773 vacuole; GO:0007611 learning or memory; GO:0005829 cytosol; GO:0046872 metal ion binding; GO:0005654 nucleoplasm; GO:0036211 protein modification process; GO:0043231 intracellular membrane-bounded organelle; GO:0005764 lysosome; GO:0005576 extracellular region; GO:00057…	ko04142 Lysosome; ko00511 Other glycan degradation
BMSK0004055	-0.175692	NA	NoDiff	0.889329	1.04379	0.365922	0.632644	1.37167	0.583252	BMSK_chr7	11897090	11898370	+	BMSK0004055	NA	NA	NA	NA
BMSK0011230	-0.170155	NA	NoDiff	0.534656	1.46421	1.02661	0.887458	1.41105	1.16882	BMSK_chr19	9996466	9998550	+	BMSK0011230	NA	Thermogenesis,cAMP signaling pathway,Circadian entrainment,Apelin signaling pathway,Purine metabolism,Metabolic pathways	NA	ko04714 Thermogenesis; ko04024 cAMP signaling pathway; ko04713 Circadian entrainment; ko04371 Apelin signaling pathway; ko00230 Purine metabolism; ko01100 Metabolic pathways
BMSK0005507	-0.16799	NA	NoDiff	1.48774	1.1459	1.07125	1.62058	1.20469	1.21964	BMSK_chr10	7426975	7427388	-	BMSK0005507	NA	NA	NA	NA
BMSK0011871	-0.166245	NA	NoDiff	0.147774	0.269796	0.319216	0.153304	0.460911	0.226136	BMSK_chr20	10880614	10883775	+	BMSK0011871	NA	NA	NA	NA
BMSK0000754	-0.164835	NA	NoDiff	0.63107	0.972137	1.02241	1.37483	0.908454	0.620815	BMSK_chr2	800866	806230	-	BMSK0000754	NA	NA	GO:0005576 extracellular region; GO:0090729 toxin activity; GO:0035821 modification of morphology or physiology of other organism; GO:0008061 chitin binding	NA
BMSK0013987	-0.155898	NA	NoDiff	0.574556	0.196684	0.689517	0.178816	0.620325	0.816429	BMSK_chr24	7275167	7276200	-	BMSK0013987	NA	NA	NA	NA
BMSK0009590	-0.153935	NA	NoDiff	0.0538772	0.0491826	0.0646573	0.0111786	0.142191	0.0353345	BMSK_chr16	11860838	11879108	-	BMSK0009590	NA	NA	GO:0005886 plasma membrane; GO:0055085 transmembrane transport; GO:0016020 membrane; GO:0006811 ion transport; GO:0007283 spermatogenesis; GO:0005515 protein binding; GO:0042802 identical protein binding; GO:0007601 visual perception; GO:0005737 cytoplasm; GO:0043025 neuronal cell body; GO:0030425 dendrite; GO:0043204 perikaryon; GO:0097386 glial cell projection; GO:0043195 terminal bouton; GO:00…	NA
BMSK0008010	-0.151019	NA	NoDiff	0.659165	0.361037	1.23405	0.820595	0.948898	0.691685	BMSK_chr14	2448084	2449351	+	BMSK0008010	NA	NA	NA	NA
BMSK0014864	-0.148788	NA	NoDiff	0.637602	0.436533	1.83643	0.992189	1.26205	0.940863	BMSK_chr25	8799716	8801863	+	BMSK0014864	NA	NA	NA	NA
BMSK0003856	-0.148547	NA	NoDiff	0.105756	0.796464	0.22845	0.32914	0.685084	0.277434	BMSK_chr7	6751978	6754255	-	BMSK0003856	NA	NA	GO:0031012 extracellular matrix; GO:0005198 structural molecule activity; GO:0042302 structural constituent of cuticle	NA
BMSK0010723	-0.140008	NA	NoDiff	0.656635	0.561955	0.236406	0.204361	1.18157	0.215322	BMSK_chr18	12259223	12259691	+	BMSK0010723	NA	NA	NA	NA
BMSK0006379	-0.137386	NA	NoDiff	0.41579	0.427005	0.349289	0.345078	0.54867	0.409034	BMSK_chr11	10093555	10095906	-	BMSK0006379	NA	Bile secretion,Protein digestion and absorption,Mineral absorption,Proximal tubule bicarbonate reclamation	NA	ko04976 Bile secretion; ko04974 Protein digestion and absorption; ko04978 Mineral absorption; ko04964 Proximal tubule bicarbonate reclamation
BMSK0001958	-0.133877	NA	NoDiff	0.400992	0.457564	0.240613	0.457596	0.288623	0.438307	BMSK_chr4	8770249	8774987	-	BMSK0001958	NA	NA	NA	NA
BMSK0005949	-0.12921	NA	NoDiff	1.36785	1.07028	1.40703	2.06773	0.843893	1.15339	BMSK_chr11	815331	815972	+	BMSK0005949	NA	NA	NA	NA
BMSK0008715	-0.128646	NA	NoDiff	0.172238	0.766497	0.496082	0.589654	0.433903	0.564798	BMSK_chr15	9735167	9736645	+	BMSK0008715	NA	NA	NA	NA
BMSK0004886	-0.115521	NA	NoDiff	0.987058	1.01368	1.53992	0.511995	1.30251	2.04993	BMSK_chr9	5306842	5313081	+	BMSK0004886	NA	NA	NA	NA
BMSK0013023	-0.114273	NA	NoDiff	0.277944	0.0634313	0.333557	0.346013	0.200057	0.151904	BMSK_chr23	296015	306265	+	BMSK0013023	NA	Choline metabolism in cancer	GO:0022857 transmembrane transporter activity; GO:0005886 plasma membrane; GO:0055085 transmembrane transport; GO:0016323 basolateral plasma membrane; GO:0016324 apical plasma membrane; GO:0005452 inorganic anion exchanger activity; GO:0016020 membrane; GO:0006820 anion transport; GO:0006811 ion transport; GO:0098656 anion transmembrane transport; GO:0015698 inorganic anion transport; GO:0007283 …	ko05231 Choline metabolism in cancer
BMSK0002874	-0.114098	NA	NoDiff	0	0.775168	1.90225	0.234915	0.271645	2.47515	BMSK_chr5	14053104	14053307	-	BMSK0002874	NA	NA	NA	NA
BMSK0004378	-0.112638	NA	NoDiff	0.301038	0.334921	0.189668	0.117113	0.460443	0.320825	BMSK_chr8	7074241	7081086	+	BMSK0004378	NA	NA	NA	NA
BMSK0007721	-0.106427	NA	NoDiff	1.06931	0.439262	1.8479	1.46431	0.923594	1.12207	BMSK_chr13	10927294	10927875	-	BMSK0007721	NA	NA	NA	NA
BMSK0003350	-0.105222	NA	NoDiff	0.278447	0.238298	0.651612	0.389968	0.400837	0.456537	BMSK_chr6	7420377	7429513	+	BMSK0003350	NA	NA	GO:0005515 protein binding; GO:0010468 regulation of gene expression; GO:0005737 cytoplasm; GO:0043025 neuronal cell body; GO:0042803 protein homodimerization activity; GO:0007409 axonogenesis; GO:0007411 axon guidance; GO:0007417 central nervous system development; GO:0048813 dendrite morphogenesis; GO:0016199 axon midline choice point recognition; GO:0008360 regulation of cell shape; GO:0003677…	NA
BMSK0014945	-0.100522	NA	NoDiff	0.229548	0.345752	0.198344	0.200035	0.36349	0.270982	BMSK_chr25	11092838	11123225	+	BMSK0014945	NA	NA	GO:0005886 plasma membrane; GO:0016020 membrane; GO:0005515 protein binding; GO:0009986 cell surface; GO:0042802 identical protein binding; GO:0070062 extracellular exosome; GO:0042995 cell projection; GO:0045202 synapse; GO:0031410 cytoplasmic vesicle; GO:0043679 axon terminus; GO:0043025 neuronal cell body; GO:0030425 dendrite; GO:0030424 axon; GO:0043204 perikaryon; GO:0043005 neuron projectio…	NA
BMSK0007642	-0.089757	NA	NoDiff	0.224837	0.175925	0.208149	0.339878	0.115594	0.168521	BMSK_chr13	8904017	8919795	-	BMSK0007642	NA	Cell cycle,MicroRNAs in cancer,Pathways in cancer,Human T-cell leukemia virus 1 infection,Focal adhesion,Influenza A,Hippo signaling pathway,JAK-STAT signaling pathway,Human papillomavirus infection,PI3K-Akt signaling pathway,Cellular senescence,FoxO signaling pathway,Prolactin signaling pathway,p53 signaling pathway,Transcriptional misregulation in cancer,Viral carcinogenesis,Measles,Epstein-Bar…	GO:0016020 membrane; GO:0019899 enzyme binding; GO:0007283 spermatogenesis; GO:0005515 protein binding; GO:0005737 cytoplasm; GO:0044877 protein-containing complex binding; GO:0004672 protein kinase activity; GO:0006468 protein phosphorylation; GO:0016301 kinase activity; GO:0005829 cytosol; GO:0006974 cellular response to DNA damage stimulus; GO:0070064 proline-rich region binding; GO:0005634 nu…	ko04110 Cell cycle; ko05206 MicroRNAs in cancer; ko05200 Pathways in cancer; ko05166 Human T-cell leukemia virus 1 infection; ko04510 Focal adhesion; ko05164 Influenza A; ko04390 Hippo signaling pathway; ko04630 JAK-STAT signaling pathway; ko05165 Human papillomavirus infection; ko04151 PI3K-Akt signaling pathway; ko04218 Cellular senescence; ko04068 FoxO signaling pathway; ko04917 Prolactin sign…
BMSK0001775	-0.087666	NA	NoDiff	1.13221	1.55034	2.17401	1.40949	3.25975	0.495029	BMSK_chr4	4296331	4296534	+	BMSK0001775	NA	NA	GO:0005737 cytoplasm; GO:0005938 cell cortex; GO:0005856 cytoskeleton; GO:0003674 molecular_function; GO:0007010 cytoskeleton organization; GO:0032154 cleavage furrow	NA
BMSK0011746	-0.0829158	NA	NoDiff	0.297951	0.652773	0.171632	0.333827	0.514697	0.351731	BMSK_chr20	8336786	8338167	+	BMSK0011746	NA	Metabolic pathways,Huntington disease,Insulin signaling pathway,RNA polymerase,AMPK signaling pathway,Fatty acid metabolism,Fatty acid biosynthesis	NA	ko01100 Metabolic pathways; ko05016 Huntington disease; ko04910 Insulin signaling pathway; ko03020 RNA polymerase; ko04152 AMPK signaling pathway; ko01212 Fatty acid metabolism; ko00061 Fatty acid biosynthesis
BMSK0004829	-0.0655157	NA	NoDiff	0.862639	0.442953	0.388215	1.00678	0.388065	0.282874	BMSK_chr9	2397642	2409502	-	BMSK0004829	NA	NA	GO:0005886 plasma membrane; GO:0016020 membrane; GO:0006811 ion transport; GO:0006814 sodium ion transport; GO:0035725 sodium ion transmembrane transport; GO:0035002 liquid clearance, open tracheal system; GO:0005272 sodium channel activity; GO:0042756 drinking behavior; GO:0015280 ligand-gated sodium channel activity; GO:0009415 response to water; GO:0071462 cellular response to water stimulus	NA
BMSK0015031	-0.0648994	NA	NoDiff	0.5703	1.56182	0.958173	1.06495	0.957802	1.24674	BMSK_chr25	14687389	14687793	+	BMSK0015031	NA	Fat digestion and absorption	NA	ko04975 Fat digestion and absorption
BMSK0007961	-0.0607845	NA	NoDiff	0.118447	0.101368	0.277186	0.147455	0.213137	0.155363	BMSK_chr14	1133772	1139337	-	BMSK0007961	NA	NA	NA	NA
BMSK0010187	-0.0565136	NA	NoDiff	0.3802	0.650758	2.19011	1.18328	1.64195	0.498696	BMSK_chr17	12820047	12820451	-	BMSK0010187	NA	Fat digestion and absorption	NA	ko04975 Fat digestion and absorption
BMSK0012313	-0.0536373	NA	NoDiff	0.299341	0.327909	0.344866	0.186325	0.474006	0.353372	BMSK_chr21	13177747	13187553	-	BMSK0012313	NA	NA	GO:0005886 plasma membrane; GO:0016020 membrane; GO:0005515 protein binding; GO:0009986 cell surface; GO:0042802 identical protein binding; GO:0070062 extracellular exosome; GO:0005737 cytoplasm; GO:0009791 post-embryonic development; GO:0035264 multicellular organism growth; GO:0007596 blood coagulation; GO:0005829 cytosol; GO:0046872 metal ion binding; GO:0043065 positive regulation of apoptoti…	NA
BMSK0011276	-0.0520681	NA	NoDiff	0.0799901	0.10953	0.403179	0.248949	0.201512	0.157381	BMSK_chr19	10949880	10957956	-	BMSK0011276	NA	NA	GO:0005886 plasma membrane; GO:0016020 membrane; GO:0005515 protein binding; GO:0045202 synapse; GO:0007155 cell adhesion; GO:0097060 synaptic membrane; GO:0005576 extracellular region; GO:0007507 heart development; GO:0051260 protein homooligomerization; GO:0001525 angiogenesis; GO:0007399 nervous system development; GO:0007162 negative regulation of cell adhesion; GO:0045765 regulation of angio…	NA
BMSK0014428	-0.0514508	NA	NoDiff	0.5018	0.490795	0.309705	0.356966	0.41278	0.564167	BMSK_chr24	18175313	18182922	+	BMSK0014428	NA	NA	NA	NA
BMSK0013407	-0.051369	NA	NoDiff	0.0548365	0.112631	0.394851	0.136532	0.236819	0.215782	BMSK_chr23	12673897	12677230	-	BMSK0013407	NA	NA	NA	NA
BMSK0011379	-0.0465012	NA	NoDiff	0.143105	0.163294	0.412172	0.326611	0.309009	0.0938531	BMSK_chr19	14317508	14320542	+	BMSK0011379	NA	NA	GO:0005886 plasma membrane; GO:0016020 membrane; GO:0009897 external side of plasma membrane; GO:0005515 protein binding; GO:0009986 cell surface; GO:0042391 regulation of membrane potential; GO:0042802 identical protein binding; GO:0070062 extracellular exosome; GO:0035641 locomotory exploration behavior; GO:0042995 cell projection; GO:0045202 synapse; GO:0031410 cytoplasmic vesicle; GO:0005737 …	NA
BMSK0000008	-0.0453902	NA	NoDiff	1.25188	0.642822	0.901417	0.194808	2.47794	0.205256	BMSK_chr1	116425	116670	-	BMSK0000008	NA	Bile secretion,Salivary secretion,Gastric acid secretion,Pancreatic secretion,Pathways in cancer,Progesterone-mediated oocyte maturation,Rap1 signaling pathway,Thermogenesis,Oxytocin signaling pathway,Parathyroid hormone synthesis, secretion and action,cAMP signaling pathway,Human cytomegalovirus infection,Regulation of lipolysis in adipocytes,Thyroid hormone synthesis,Aldosterone synthesis and s…	GO:0005886 plasma membrane; GO:0016020 membrane; GO:0005515 protein binding; GO:0042995 cell projection; GO:0032420 stereocilium; GO:0035811 negative regulation of urine volume; GO:0007623 circadian rhythm; GO:0010977 negative regulation of neuron projection development; GO:0005524 ATP binding; GO:0000166 nucleotide binding; GO:0046872 metal ion binding; GO:0019901 protein kinase binding; GO:0005…	ko04976 Bile secretion; ko04970 Salivary secretion; ko04971 Gastric acid secretion; ko04972 Pancreatic secretion; ko05200 Pathways in cancer; ko04914 Progesterone-mediated oocyte maturation; ko04015 Rap1 signaling pathway; ko04714 Thermogenesis; ko04921 Oxytocin signaling pathway; ko04928 Parathyroid hormone synthesis, secretion and action; ko04024 cAMP signaling pathway; ko05163 Human cytomegalo…
BMSK0001773	-0.0429017	NA	NoDiff	0.338792	0.289942	0.487896	0.158161	0.609633	0.388835	BMSK_chr4	4170362	4173502	+	BMSK0001773	NA	NA	NA	NA
BMSK0011222	-0.0395381	NA	NoDiff	1.49496	0.682348	1.79408	0.620359	1.79339	1.63408	BMSK_chr19	9735253	9761672	+	BMSK0011222	NA	NA	NA	NA
BMSK0013063	-0.0370822	NA	NoDiff	0.0765313	0.209588	0.771491	0.190548	0.605937	0.301151	BMSK_chr23	1147406	1148441	-	BMSK0013063	NA	NA	NA	NA
BMSK0005486	-0.0364949	NA	NoDiff	0	0.483037	0.762023	0.219577	0.507818	0.578385	BMSK_chr10	7062871	7063743	+	BMSK0005486	NA	NA	NA	NA
BMSK0005325	-0.0342251	NA	NoDiff	0.918741	1.25803	1.05847	1.37249	1.05806	0.843558	BMSK_chr10	2928112	2928530	-	BMSK0005325	NA	NA	NA	NA
BMSK0001820	-0.0340318	NA	NoDiff	1.00641	4.47875	5.43501	5.95119	1.44878	3.63021	BMSK_chr4	5754784	5755653	+	BMSK0001820	NA	GABAergic synapse,Synaptic vesicle cycle	GO:0022857 transmembrane transporter activity; GO:0005886 plasma membrane; GO:0055085 transmembrane transport; GO:0016323 basolateral plasma membrane; GO:0016324 apical plasma membrane; GO:0016020 membrane; GO:0006811 ion transport; GO:1902476 chloride transmembrane transport; GO:0006821 chloride transport; GO:0005925 focal adhesion; GO:0005515 protein binding; GO:0015293 symporter activity; GO:0…	ko04727 GABAergic synapse; ko04721 Synaptic vesicle cycle
BMSK0000452	-0.0283297	NA	NoDiff	0.204544	0.224066	0.0883695	0.280101	0.176671	0.0536589	BMSK_chr1	13198399	13200280	+	BMSK0000452	NA	Protein digestion and absorption	NA	ko04974 Protein digestion and absorption
BMSK0015344	-0.0251082	NA	NoDiff	0.367496	0.88062	0	1.14374	0.0661285	0	BMSK_chr26	9321164	9322591	+	BMSK0015344	NA	MicroRNAs in cancer	NA	ko05206 MicroRNAs in cancer
BMSK0013841	-0.0227837	NA	NoDiff	0.757284	0.115216	0.0908806	0.366622	0.454227	0.110367	BMSK_chr24	2447600	2470055	+	BMSK0013841	NA	NA	GO:0005886 plasma membrane; GO:0016020 membrane; GO:0005737 cytoplasm; GO:0005739 mitochondrion; GO:0005783 endoplasmic reticulum; GO:0007628 adult walking behavior; GO:0042552 myelination; GO:0005789 endoplasmic reticulum membrane; GO:0016787 hydrolase activity; GO:0006629 lipid metabolic process; GO:0019369 arachidonic acid metabolic process; GO:0010842 retina layer formation; GO:0043010 camera…	NA
BMSK0006979	-0.0175206	NA	NoDiff	0.979523	0.93888	0.846369	0.609704	1.41007	0.770885	BMSK_chr12	6666873	6671197	+	BMSK0006979	NA	Peroxisome,Longevity regulating pathway - worm,Cutin, suberine and wax biosynthesis	GO:0005886 plasma membrane; GO:0016324 apical plasma membrane; GO:0016020 membrane; GO:0005515 protein binding; GO:0005737 cytoplasm; GO:0045177 apical part of cell; GO:0043231 intracellular membrane-bounded organelle; GO:0016491 oxidoreductase activity; GO:0006629 lipid metabolic process; GO:0005777 peroxisome; GO:0035002 liquid clearance, open tracheal system; GO:0005778 peroxisomal membrane; G…	ko04146 Peroxisome; ko04212 Longevity regulating pathway - worm; ko00073 Cutin, suberine and wax biosynthesis
BMSK0005252	-0.0121732	NA	NoDiff	0.203679	0.766965	0.439977	0.697289	0.586409	0.133579	BMSK_chr10	127433	129227	+	BMSK0005252	NA	NA	NA	NA
BMSK0001522	-0.00770967	NA	NoDiff	0.306888	0.183846	0.386707	0.334289	0.248501	0.276743	BMSK_chr3	12632697	12647476	+	BMSK0001522	NA	NA	GO:0022857 transmembrane transporter activity; GO:0005886 plasma membrane; GO:0055085 transmembrane transport; GO:0016020 membrane; GO:0015297 antiporter activity; GO:0006811 ion transport; GO:0005515 protein binding; GO:0042391 regulation of membrane potential; GO:0007605 sensory perception of sound; GO:0045202 synapse; GO:0005737 cytoplasm; GO:1902600 proton transmembrane transport; GO:0050804 …	NA
BMSK0015602	-0.006509	NA	NoDiff	0.382403	1.04725	1.00962	0.714081	1.10097	0.668781	BMSK_chr27	6416349	6416952	+	BMSK0015602	NA	NA	NA	NA
BMSK0007846	-0.00322234	NA	NoDiff	2.34093	1.06847	2.06016	1.94281	1.31051	2.04701	BMSK_chr13	15746229	15750048	+	BMSK0007846	NA	NA	NA	NA
BMSK0007487	-0.00285099	NA	NoDiff	0.0481491	0.362618	0.242689	0.149852	0.207939	0.315778	BMSK_chr13	5067246	5070126	+	BMSK0007487	NA	Cholinergic synapse,Glycerophospholipid metabolism	GO:0005886 plasma membrane; GO:0016020 membrane; GO:0005515 protein binding; GO:0009986 cell surface; GO:0042802 identical protein binding; GO:0060041 retina development in camera-type eye; GO:0045202 synapse; GO:0005737 cytoplasm; GO:0043025 neuronal cell body; GO:0030425 dendrite; GO:0030424 axon; GO:0098793 presynapse; GO:0042734 presynaptic membrane; GO:0050804 modulation of chemical synaptic…	ko04725 Cholinergic synapse; ko00564 Glycerophospholipid metabolism
BMSK0013902	-0.00215571	NA	NoDiff	0	1.17851	1.69016	0.681828	0.901068	1.33416	BMSK_chr24	5687864	5688355	+	BMSK0013902	NA	Alcoholism,Viral carcinogenesis,Systemic lupus erythematosus	GO:0005886 plasma membrane; GO:0016020 membrane; GO:0005515 protein binding; GO:0070062 extracellular exosome; GO:0009414 response to water deprivation; GO:0005829 cytosol; GO:0003677 DNA binding; GO:0005634 nucleus; GO:0032991 protein-containing complex; GO:0005730 nucleolus; GO:0005654 nucleoplasm; GO:0019904 protein domain specific binding; GO:0030154 cell differentiation; GO:0005576 extracell…	ko05034 Alcoholism; ko05203 Viral carcinogenesis; ko05322 Systemic lupus erythematosus
BMSK0012206	0.00220928	NA	NoDiff	1.26907	0.579246	1.3707	0.789935	1.67465	0.693585	BMSK_chr21	9307827	9308190	-	BMSK0012206	NA	NA	NA	NA
BMSK0003579	0.00380798	NA	NoDiff	0.603847	0.689038	0	0.375865	0.507071	0.396023	BMSK_chr6	15232836	15242327	+	BMSK0003579	NA	Metabolic pathways,Longevity regulating pathway - worm,PPAR signaling pathway,AMPK signaling pathway,Fatty acid metabolism,Biosynthesis of unsaturated fatty acids	GO:0016020 membrane; GO:0005515 protein binding; GO:0009791 post-embryonic development; GO:0046872 metal ion binding; GO:0005783 endoplasmic reticulum; GO:0005730 nucleolus; GO:0045087 innate immune response; GO:0050830 defense response to Gram-positive bacterium; GO:0042552 myelination; GO:0043231 intracellular membrane-bounded organelle; GO:0045471 response to ethanol; GO:0020037 heme binding; …	ko01100 Metabolic pathways; ko04212 Longevity regulating pathway - worm; ko03320 PPAR signaling pathway; ko04152 AMPK signaling pathway; ko01212 Fatty acid metabolism; ko01040 Biosynthesis of unsaturated fatty acids
BMSK0015888	0.0109766	NA	NoDiff	0.239101	0.24555	0.172165	0.148828	0.344197	0.156811	BMSK_chr28	4761918	4769291	+	BMSK0015888	NA	NA	NA	NA
BMSK0009445	0.0132289	NA	NoDiff	0.414484	0.993216	0.522288	0.64499	0.671253	0.611624	BMSK_chr16	8866212	8867320	+	BMSK0009445	NA	Pancreatic secretion,Ras signaling pathway,Vascular smooth muscle contraction,Metabolic pathways,Arachidonic acid metabolism,Linoleic acid metabolism,Fat digestion and absorption,Biosynthesis of secondary metabolites,Glycerophospholipid metabolism,Ether lipid metabolism,alpha-Linolenic acid metabolism	GO:0046872 metal ion binding; GO:0005576 extracellular region; GO:0016787 hydrolase activity; GO:0006629 lipid metabolic process; GO:0090729 toxin activity; GO:0035821 modification of morphology or physiology of other organism; GO:0099106 ion channel regulator activity; GO:0016042 lipid catabolic process; GO:0006644 phospholipid metabolic process; GO:0005246 calcium channel regulator activity; GO…	ko04972 Pancreatic secretion; ko04014 Ras signaling pathway; ko04270 Vascular smooth muscle contraction; ko01100 Metabolic pathways; ko00590 Arachidonic acid metabolism; ko00591 Linoleic acid metabolism; ko04975 Fat digestion and absorption; ko01110 Biosynthesis of secondary metabolites; ko00564 Glycerophospholipid metabolism; ko00565 Ether lipid metabolism; ko00592 alpha-Linolenic acid metabolism
BMSK0007478	0.0147369	NA	NoDiff	0	0.445762	0.0781355	0.30395	0.0390526	0.177917	BMSK_chr13	4691197	4692993	-	BMSK0007478	NA	NA	GO:0005886 plasma membrane; GO:0016020 membrane; GO:0005515 protein binding; GO:0070062 extracellular exosome; GO:0005737 cytoplasm; GO:0042803 protein homodimerization activity; GO:0046872 metal ion binding; GO:0005783 endoplasmic reticulum; GO:0043231 intracellular membrane-bounded organelle; GO:0005764 lysosome; GO:0005576 extracellular region; GO:0005794 Golgi apparatus; GO:0016787 hydrolase …	NA
BMSK0011767	0.0204152	NA	NoDiff	0.402389	0.459159	0.160967	0.306127	0.193086	0.498479	BMSK_chr20	8586831	8588808	+	BMSK0011767	NA	NA	GO:0005524 ATP binding; GO:0000166 nucleotide binding; GO:0016740 transferase activity; GO:0016787 hydrolase activity; GO:0003824 catalytic activity; GO:0008152 metabolic process; GO:0003924 GTPase activity; GO:0016779 nucleotidyltransferase activity; GO:0044423 virion part; GO:0006397 mRNA processing; GO:0006139 nucleobase-containing compound metabolic process; GO:0039689 negative stranded viral…	NA
BMSK0008226	0.0250516	NA	NoDiff	0.362479	0.446707	0.417606	0.315875	0.365263	0.522997	BMSK_chr14	10501984	10504265	-	BMSK0008226	NA	NA	NA	NA
BMSK0004477	0.026815	NA	NoDiff	0.328084	0.0748742	0.551222	0.238252	0.393577	0.286892	BMSK_chr8	9997631	10002801	-	BMSK0004477	NA	NA	NA	NA
BMSK0010350	0.031471	NA	NoDiff	0.766075	2.62246	2.75807	2.38422	1.6542	2.00967	BMSK_chr17	17775622	17775822	+	BMSK0010350	NA	NA	NA	NA
BMSK0004596	0.0317742	NA	NoDiff	0.452125	0.397989	0.186031	0.44224	0.371917	0.16944	BMSK_chr8	12565648	12580308	-	BMSK0004596	NA	NA	GO:0042995 cell projection; GO:0005737 cytoplasm; GO:0005856 cytoskeleton; GO:0060271 cilium assembly; GO:0003674 molecular_function; GO:0005929 cilium; GO:0031514 motile cilium; GO:0036064 ciliary basal body; GO:0005930 axoneme; GO:0005858 axonemal dynein complex; GO:0060285 cilium-dependent cell motility; GO:0070286 axonemal dynein complex assembly; GO:0003352 regulation of cilium movement	NA
BMSK0013930	0.0363216	NA	NoDiff	0.430114	0.981591	0.825879	0	0.928754	1.31639	BMSK_chr24	6032252	6040095	-	BMSK0013930	NA	Alcoholism,Necroptosis,Systemic lupus erythematosus	GO:0019899 enzyme binding; GO:0007283 spermatogenesis; GO:0005515 protein binding; GO:0070062 extracellular exosome; GO:0006974 cellular response to DNA damage stimulus; GO:0003677 DNA binding; GO:0005634 nucleus; GO:0006281 DNA repair; GO:0005654 nucleoplasm; GO:0090398 cellular senescence; GO:0006355 regulation of transcription, DNA-templated; GO:0000077 DNA damage checkpoint; GO:0050832 defens…	ko05034 Alcoholism; ko04217 Necroptosis; ko05322 Systemic lupus erythematosus
BMSK0000019	0.0368993	NA	NoDiff	0.290311	0.636035	0.334462	0.469831	0.417916	0.342713	BMSK_chr1	413006	422324	-	BMSK0000019	NA	NA	NA	NA
BMSK0015177	0.0455585	NA	NoDiff	0.30391	0.832285	0.364718	0.50445	0.364577	0.597943	BMSK_chr26	3751175	3775042	+	BMSK0015177	NA	NA	GO:0005515 protein binding; GO:0010468 regulation of gene expression; GO:0007605 sensory perception of sound; GO:0009791 post-embryonic development; GO:0005829 cytosol; GO:0007411 axon guidance; GO:0007417 central nervous system development; GO:0008045 motor neuron axon guidance; GO:0001764 neuron migration; GO:0003677 DNA binding; GO:0005634 nucleus; GO:0005730 nucleolus; GO:0005654 nucleoplasm;…	NA
BMSK0003885	0.0520535	NA	NoDiff	0.572116	0.559569	0.117701	0.356114	0.294138	0.536019	BMSK_chr7	7357637	7360385	-	BMSK0003885	NA	Ras signaling pathway,Rap1 signaling pathway,cAMP signaling pathway,Circadian entrainment,Amphetamine addiction,Alcoholism,Cocaine addiction,Glutamatergic synapse,Huntington disease,Alzheimer disease,Calcium signaling pathway,Neuroactive ligand-receptor interaction,Nicotine addiction,Amyotrophic lateral sclerosis (ALS),Long-term potentiation	NA	ko04014 Ras signaling pathway; ko04015 Rap1 signaling pathway; ko04024 cAMP signaling pathway; ko04713 Circadian entrainment; ko05031 Amphetamine addiction; ko05034 Alcoholism; ko05030 Cocaine addiction; ko04724 Glutamatergic synapse; ko05016 Huntington disease; ko05010 Alzheimer disease; ko04020 Calcium signaling pathway; ko04080 Neuroactive ligand-receptor interaction; ko05033 Nicotine addictio…
BMSK0002588	0.0580519	NA	NoDiff	0.464638	0.127245	0.401476	0.173528	0.334434	0.426615	BMSK_chr5	6584058	6587802	-	BMSK0002588	NA	NA	GO:0016020 membrane; GO:0005515 protein binding; GO:0042802 identical protein binding; GO:0000166 nucleotide binding; GO:0005829 cytosol; GO:0005739 mitochondrion; GO:0046872 metal ion binding; GO:0006979 response to oxidative stress; GO:0005575 cellular_component; GO:0003674 molecular_function; GO:0008150 biological_process; GO:0051260 protein homooligomerization; GO:0005759 mitochondrial matrix…	NA
BMSK0003727	0.0633952	NA	NoDiff	0.220288	0.301639	0.396546	0.239957	0.317114	0.325062	BMSK_chr7	1924241	1925638	+	BMSK0003727	NA	Phototransduction - fly	NA	ko04745 Phototransduction - fly
BMSK0016069	0.0694459	NA	NoDiff	0.0453018	0.170587	0.0163098	0.0422972	0.0815176	0.103987	BMSK_chr11	2494464	2514408	+	BMSK0016069	NA	NA	GO:0005576 extracellular region	NA
BMSK0010886	0.0708852	NA	NoDiff	0.344476	0.766497	0.558092	0.696863	0.433903	0.451839	BMSK_chr19	1507868	1511361	+	BMSK0010886	NA	NA	NA	NA
BMSK0008338	0.0723832	NA	NoDiff	0.113269	0.132942	0.128165	0.110792	0.104822	0.137959	BMSK_chr15	356135	393620	+	BMSK0008338	NA	Hippo signaling pathway - fly,Hippo signaling pathway	GO:0005886 plasma membrane; GO:0016324 apical plasma membrane; GO:0016020 membrane; GO:0005515 protein binding; GO:0005737 cytoplasm; GO:0009416 response to light stimulus; GO:0043025 neuronal cell body; GO:0030425 dendrite; GO:0000166 nucleotide binding; GO:0032880 regulation of protein localization; GO:0007417 central nervous system development; GO:0007391 dorsal closure; GO:0048513 animal orga…	ko04391 Hippo signaling pathway - fly; ko04390 Hippo signaling pathway
BMSK0005558	0.0728252	NA	NoDiff	0.372835	0.170174	0.581665	0.232071	0.58144	0.244518	BMSK_chr10	8693259	8717722	+	BMSK0005558	NA	NA	GO:0022857 transmembrane transporter activity; GO:0005886 plasma membrane; GO:0055085 transmembrane transport; GO:0016323 basolateral plasma membrane; GO:0016324 apical plasma membrane; GO:0016020 membrane; GO:0006811 ion transport; GO:0098656 anion transmembrane transport; GO:0005515 protein binding; GO:0015293 symporter activity; GO:0006814 sodium ion transport; GO:0035725 sodium ion transmembr…	NA
BMSK0006022	0.0731884	NA	NoDiff	1.38306	0.526062	1.21718	0.573925	1.43793	0.90706	BMSK_chr11	2122553	2124344	+	BMSK0006022	NA	NA	NA	NA
BMSK0003966	0.0747563	NA	NoDiff	0.47525	1.0846	0.456273	0.394426	1.14024	0.41558	BMSK_chr7	9705733	9707860	+	BMSK0003966	NA	NA	NA	NA
BMSK0010356	0.0805545	NA	NoDiff	0.0637602	0.19644	0.229553	0.0595314	0.206518	0.209081	BMSK_chr17	17876617	17895292	-	BMSK0010356	NA	NA	GO:0005515 protein binding; GO:0042995 cell projection; GO:0005737 cytoplasm; GO:0005634 nucleus; GO:0005856 cytoskeleton; GO:0005730 nucleolus; GO:0005654 nucleoplasm; GO:0060271 cilium assembly; GO:0003674 molecular_function; GO:0005929 cilium; GO:0030317 flagellated sperm motility; GO:0031514 motile cilium; GO:0005814 centriole; GO:0030030 cell projection organization; GO:0036064 ciliary basal…	NA
BMSK0012235	0.0844315	NA	NoDiff	0.301923	0.17226	0.362334	0.375865	0.253536	0.132008	BMSK_chr21	10272951	10275635	+	BMSK0012235	NA	Metabolic pathways,N-Glycan biosynthesis,Lysosome,Protein processing in endoplasmic reticulum,Carbohydrate digestion and absorption,Galactose metabolism,Starch and sucrose metabolism	GO:0005886 plasma membrane; GO:0016020 membrane; GO:0009898 cytoplasmic side of plasma membrane; GO:0005783 endoplasmic reticulum; GO:0042742 defense response to bacterium; GO:0016787 hydrolase activity; GO:0006491 N-glycan processing; GO:0003824 catalytic activity; GO:0008152 metabolic process; GO:0030246 carbohydrate binding; GO:0006952 defense response; GO:0009536 plastid; GO:0009826 unidimens…	ko01100 Metabolic pathways; ko00510 N-Glycan biosynthesis; ko04142 Lysosome; ko04141 Protein processing in endoplasmic reticulum; ko04973 Carbohydrate digestion and absorption; ko00052 Galactose metabolism; ko00500 Starch and sucrose metabolism
BMSK0009937	0.0884442	NA	NoDiff	1.38722	1.30591	1.37344	1.29521	0.87367	1.59212	BMSK_chr17	5676269	5678146	+	BMSK0009937	NA	NA	NA	NA
BMSK0000603	0.0951601	NA	NoDiff	1.55966	0.679521	0.510471	0.617789	1.32671	0.557933	BMSK_chr1	17298387	17301437	-	BMSK0000603	NA	NA	NA	NA
BMSK0007833	0.0956978	NA	NoDiff	0.31382	0.501331	0.263628	0.358118	0.338819	0.308721	BMSK_chr13	14739967	14777547	-	BMSK0007833	NA	NA	GO:0005886 plasma membrane; GO:0005515 protein binding; GO:0070062 extracellular exosome; GO:0042995 cell projection; GO:0007601 visual perception; GO:0005737 cytoplasm; GO:0030424 axon; GO:0030018 Z disc; GO:0003779 actin binding; GO:0005524 ATP binding; GO:0004672 protein kinase activity; GO:0006468 protein phosphorylation; GO:0000166 nucleotide binding; GO:0016740 transferase activity; GO:0016…	NA
BMSK0008515	0.100197	NA	NoDiff	1.19365	1.08964	0.716242	0.619157	0.715965	1.4352	BMSK_chr15	4975982	4976662	-	BMSK0008515	NA	NA	NA	NA
BMSK0012673	0.103457	NA	NoDiff	0.239846	0.273683	0.633238	0.597168	0.230179	0.209732	BMSK_chr22	7748793	7750064	+	BMSK0012673	NA	NA	NA	NA
BMSK0002315	0.104464	NA	NoDiff	0.219346	0.0750875	0.289558	0.204798	0.105253	0.215782	BMSK_chr4	17615857	17627373	-	BMSK0002315	NA	NA	GO:0007283 spermatogenesis; GO:0051649 establishment of localization in cell; GO:0042995 cell projection; GO:0005737 cytoplasm; GO:0005856 cytoskeleton; GO:0030154 cell differentiation; GO:0007420 brain development; GO:0005576 extracellular region; GO:0060271 cilium assembly; GO:0003674 molecular_function; GO:0005929 cilium; GO:0030317 flagellated sperm motility; GO:0031514 motile cilium; GO:0030…	NA
BMSK0013200	0.105306	NA	NoDiff	1.1046	0.151252	0.477221	0.618802	0.39753	0.507103	BMSK_chr23	7162689	7166634	+	BMSK0013200	NA	Metabolic pathways,Glycerolipid metabolism,Biosynthesis of secondary metabolites,Glycerophospholipid metabolism	GO:0016020 membrane; GO:0005515 protein binding; GO:0016740 transferase activity; GO:0005829 cytosol; GO:0002009 morphogenesis of an epithelium; GO:0005783 endoplasmic reticulum; GO:0016746 transferase activity, transferring acyl groups; GO:0005789 endoplasmic reticulum membrane; GO:0006629 lipid metabolic process; GO:0035162 embryonic hemopoiesis; GO:0012505 endomembrane system; GO:0001885 endot…	ko01100 Metabolic pathways; ko00561 Glycerolipid metabolism; ko01110 Biosynthesis of secondary metabolites; ko00564 Glycerophospholipid metabolism
BMSK0004288	0.11823	NA	NoDiff	2.21122	0.412883	0.434233	1.25125	0.868131	0.527342	BMSK_chr8	4429440	4430297	-	BMSK0004288	NA	NA	NA	NA
BMSK0015263	0.12849	NA	NoDiff	0.137238	0.939597	0.592911	0.597967	0.592681	0.360021	BMSK_chr26	6518744	6521153	+	BMSK0015263	NA	NA	NA	NA
BMSK0005136	0.133559	NA	NoDiff	2.07572	1.16275	0.951127	1.52695	0.543291	1.60884	BMSK_chr9	12801566	12802304	+	BMSK0005136	NA	NA	NA	NA
BMSK0002145	0.140301	NA	NoDiff	2.67328	2.56236	4.23478	1.99678	3.07865	3.50646	BMSK_chr4	13049018	13049161	-	BMSK0002145	NA	NA	NA	NA
BMSK0004672	0.140864	NA	NoDiff	0.361119	0.395583	0.208019	0.494512	0.207939	0.1421	BMSK_chr8	14758959	14766512	-	BMSK0004672	NA	NA	NA	NA
BMSK0014999	0.14647	NA	NoDiff	0.244881	0.335314	0.211592	0.335337	0.141007	0.224842	BMSK_chr25	13233446	13240870	+	BMSK0014999	NA	Metabolic pathways,Biosynthesis of secondary metabolites,Pentose and glucuronate interconversions,Ascorbate and aldarate metabolism,Drug metabolism - other enzymes,Porphyrin and chlorophyll metabolism,Drug metabolism - cytochrome P450,Retinol metabolism,Steroid hormone biosynthesis,Chemical carcinogenesis,Metabolism of xenobiotics by cytochrome P450	GO:0005886 plasma membrane; GO:0016020 membrane; GO:0019899 enzyme binding; GO:0005737 cytoplasm; GO:0042803 protein homodimerization activity; GO:0044877 protein-containing complex binding; GO:0016740 transferase activity; GO:0048471 perinuclear region of cytoplasm; GO:0032991 protein-containing complex; GO:0005783 endoplasmic reticulum; GO:0005080 protein kinase C binding; GO:0009410 response t…	ko01100 Metabolic pathways; ko01110 Biosynthesis of secondary metabolites; ko00040 Pentose and glucuronate interconversions; ko00053 Ascorbate and aldarate metabolism; ko00983 Drug metabolism - other enzymes; ko00860 Porphyrin and chlorophyll metabolism; ko00982 Drug metabolism - cytochrome P450; ko00830 Retinol metabolism; ko00140 Steroid hormone biosynthesis; ko05204 Chemical carcinogenesis; ko…
BMSK0009277	0.15241	NA	NoDiff	0.156009	0.0534057	0.196586	0.024277	0.0842183	0.25579	BMSK_chr16	4520556	4526081	-	BMSK0009277	NA	NA	GO:0005886 plasma membrane; GO:0016020 membrane; GO:0005515 protein binding; GO:0005739 mitochondrion; GO:0005743 mitochondrial inner membrane; GO:0005576 extracellular region; GO:0016491 oxidoreductase activity; GO:0050660 flavin adenine dinucleotide binding; GO:0042426 choline catabolic process; GO:0006006 glucose metabolic process; GO:0016614 oxidoreductase activity, acting on CH-OH group of d…	NA
BMSK0004472	0.156184	NA	NoDiff	0.0688029	0.102063	0.0660556	0.0428264	0.06603	0.105288	BMSK_chr8	9898986	9905803	-	BMSK0004472	NA	Metabolic pathways,Longevity regulating pathway - worm,PPAR signaling pathway,AMPK signaling pathway,Fatty acid metabolism,Biosynthesis of unsaturated fatty acids	GO:0016020 membrane; GO:0005515 protein binding; GO:0005737 cytoplasm; GO:0009791 post-embryonic development; GO:0098793 presynapse; GO:0048364 root development; GO:0005829 cytosol; GO:0005739 mitochondrion; GO:0046872 metal ion binding; GO:0005783 endoplasmic reticulum; GO:0005730 nucleolus; GO:0045087 innate immune response; GO:0050830 defense response to Gram-positive bacterium; GO:0042552 mye…	ko01100 Metabolic pathways; ko04212 Longevity regulating pathway - worm; ko03320 PPAR signaling pathway; ko04152 AMPK signaling pathway; ko01212 Fatty acid metabolism; ko01040 Biosynthesis of unsaturated fatty acids
BMSK0013837	0.156711	NA	NoDiff	0.708107	0.528877	0.139056	0.280484	0.55601	0.379964	BMSK_chr24	2371190	2377615	-	BMSK0013837	NA	NA	NA	NA
BMSK0013275	0.157192	NA	NoDiff	0.1901	0.195227	0.0912546	0.276098	0.0912192	0.041558	BMSK_chr23	8683876	8689652	-	BMSK0013275	NA	Wnt signaling pathway	GO:0005515 protein binding; GO:0009986 cell surface; GO:0007419 ventral cord development; GO:0008045 motor neuron axon guidance; GO:0005576 extracellular region; GO:0005575 cellular_component; GO:0016787 hydrolase activity; GO:0048546 digestive tract morphogenesis; GO:0005615 extracellular space; GO:0006507 GPI anchor release; GO:0005788 endoplasmic reticulum lumen; GO:0090090 negative regulation…	ko04310 Wnt signaling pathway
BMSK0000178	0.157733	NA	NoDiff	1.8713	1.09815	1.15494	0.499195	2.11657	1.05194	BMSK_chr1	5667665	5667952	+	BMSK0000178	NA	NA	NA	NA
BMSK0011015	0.157874	NA	NoDiff	0.0575415	0.748518	0.331463	0.10745	0.828336	0.113213	BMSK_chr19	4150125	4157486	-	BMSK0011015	NA	Metabolic pathways,Phenylalanine metabolism,Tyrosine metabolism,Arginine and proline metabolism,Glycerolipid metabolism,Insect hormone biosynthesis,Tryptophan metabolism,Biosynthesis of secondary metabolites,Microbial metabolism in diverse environments,Glycolysis / Gluconeogenesis,Biosynthesis of antibiotics,Lysine degradation,Valine, leucine and isoleucine degradation,Pyruvate metabolism,Fatty a…	GO:0005886 plasma membrane; GO:0016020 membrane; GO:0005515 protein binding; GO:0070062 extracellular exosome; GO:0005737 cytoplasm; GO:0042803 protein homodimerization activity; GO:0009414 response to water deprivation; GO:0000166 nucleotide binding; GO:0005829 cytosol; GO:0007417 central nervous system development; GO:0005634 nucleus; GO:0005739 mitochondrion; GO:0046872 metal ion binding; GO:0…	ko01100 Metabolic pathways; ko00360 Phenylalanine metabolism; ko00350 Tyrosine metabolism; ko00330 Arginine and proline metabolism; ko00561 Glycerolipid metabolism; ko00981 Insect hormone biosynthesis; ko00380 Tryptophan metabolism; ko01110 Biosynthesis of secondary metabolites; ko01120 Microbial metabolism in diverse environments; ko00010 Glycolysis / Gluconeogenesis; ko01130 Biosynthesis of ant…
BMSK0000205	0.159232	NA	NoDiff	0.88061	0.516779	0.724669	0.234915	0.996033	0.660039	BMSK_chr1	6385423	6391585	+	BMSK0000205	NA	NA	NA	NA
BMSK0012639	0.161813	NA	NoDiff	2.60645	0	0	0.124799	2.02036	0.131492	BMSK_chr22	6600202	6601507	-	BMSK0012639	NA	NA	NA	NA
BMSK0000581	0.164288	NA	NoDiff	1.23075	0.749008	1.28008	0.425602	1.57487	0.896856	BMSK_chr1	16610490	16611206	-	BMSK0000581	NA	NA	NA	NA
BMSK0001136	0.165112	NA	NoDiff	0.493529	5.4063	1.77683	1.22879	3.90752	1.94204	BMSK_chr3	1568490	1568645	+	BMSK0001136	NA	NA	NA	NA
BMSK0011002	0.167432	NA	NoDiff	4.12449	3.45134	2.63986	2.85254	4.28812	1.80332	BMSK_chr19	3788875	3791835	-	BMSK0011002	NA	Phospholipase D signaling pathway,Metabolic pathways,Fat digestion and absorption,Choline metabolism in cancer,Fc gamma R-mediated phagocytosis,Glycerolipid metabolism,Biosynthesis of secondary metabolites,Glycerophospholipid metabolism,Ether lipid metabolism,Sphingolipid metabolism	NA	ko04072 Phospholipase D signaling pathway; ko01100 Metabolic pathways; ko04975 Fat digestion and absorption; ko05231 Choline metabolism in cancer; ko04666 Fc gamma R-mediated phagocytosis; ko00561 Glycerolipid metabolism; ko01110 Biosynthesis of secondary metabolites; ko00564 Glycerophospholipid metabolism; ko00565 Ether lipid metabolism; ko00600 Sphingolipid metabolism
BMSK0001710	0.168192	NA	NoDiff	0.0988959	0.406254	0.0356051	0.215452	0.106774	0.162148	BMSK_chr4	1757274	1772737	-	BMSK0001710	NA	Metabolic pathways,Drug metabolism - other enzymes,Pyrimidine metabolism	GO:0070062 extracellular exosome; GO:0005737 cytoplasm; GO:0043005 neuron projection; GO:0008270 zinc ion binding; GO:0014823 response to activity; GO:0005524 ATP binding; GO:0000166 nucleotide binding; GO:0016740 transferase activity; GO:0016301 kinase activity; GO:0016310 phosphorylation; GO:0005829 cytosol; GO:0046872 metal ion binding; GO:0000287 magnesium ion binding; GO:0048471 perinuclear …	ko01100 Metabolic pathways; ko00983 Drug metabolism - other enzymes; ko00240 Pyrimidine metabolism
BMSK0013800	0.16921	NA	NoDiff	0.260543	0.312166	0.562814	0.202719	0.515713	0.299028	BMSK_chr24	1154847	1163567	+	BMSK0013800	NA	NA	NA	NA
BMSK0007261	0.177025	NA	NoDiff	0.0477979	0.0327248	0.120459	0.0446277	0.0774082	0.0548581	BMSK_chr12	14140698	14165348	+	BMSK0007261	NA	NA	GO:0005886 plasma membrane; GO:0055085 transmembrane transport; GO:0016323 basolateral plasma membrane; GO:0016020 membrane; GO:0006811 ion transport; GO:0009897 external side of plasma membrane; GO:0005515 protein binding; GO:0009986 cell surface; GO:0042391 regulation of membrane potential; GO:0042802 identical protein binding; GO:0070062 extracellular exosome; GO:0010468 regulation of gene exp…	NA
BMSK0001646	0.177174	NA	NoDiff	0.136945	0.300029	0.197215	0.187531	0.197139	0.179626	BMSK_chr4	687011	757664	+	BMSK0001646	NA	Viral myocarditis,Pathways in cancer,Dilated cardiomyopathy (DCM),Arrhythmogenic right ventricular cardiomyopathy (ARVC),Focal adhesion,Hypertrophic cardiomyopathy (HCM),Toxoplasmosis,Human papillomavirus infection,PI3K-Akt signaling pathway,Amoebiasis,ECM-receptor interaction,Small cell lung cancer	GO:0016020 membrane; GO:0005515 protein binding; GO:0070062 extracellular exosome; GO:0060041 retina development in camera-type eye; GO:0007601 visual perception; GO:0098978 glutamatergic synapse; GO:0072659 protein localization to plasma membrane; GO:0008022 protein C-terminus binding; GO:0006468 protein phosphorylation; GO:0005911 cell-cell junction; GO:0005938 cell cortex; GO:0007411 axon guid…	ko05416 Viral myocarditis; ko05200 Pathways in cancer; ko05414 Dilated cardiomyopathy (DCM); ko05412 Arrhythmogenic right ventricular cardiomyopathy (ARVC); ko04510 Focal adhesion; ko05410 Hypertrophic cardiomyopathy (HCM); ko05145 Toxoplasmosis; ko05165 Human papillomavirus infection; ko04151 PI3K-Akt signaling pathway; ko05146 Amoebiasis; ko04512 ECM-receptor interaction; ko05222 Small cell lun…
BMSK0010010	0.181956	NA	NoDiff	1.417	1.07794	0.68021	0.0980015	1.58654	1.13583	BMSK_chr17	8170858	8172453	+	BMSK0010010	NA	NA	GO:0022857 transmembrane transporter activity; GO:0005886 plasma membrane; GO:0051453 regulation of intracellular pH; GO:0055085 transmembrane transport; GO:0016323 basolateral plasma membrane; GO:0016020 membrane; GO:0098656 anion transmembrane transport; GO:0005773 vacuole; GO:0005774 vacuolar membrane; GO:0008340 determination of adult lifespan; GO:0015140 malate transmembrane transporter acti…	NA
BMSK0012025	0.182768	NA	NoDiff	1.30769	1.79062	0	0	0.352966	2.46569	BMSK_chr21	2583317	2584535	+	BMSK0012025	NA	NA	NA	NA
BMSK0014097	0.18376	NA	NoDiff	0.225118	0.369905	0.486291	0.3363	0.259255	0.354337	BMSK_chr24	8988001	9006933	+	BMSK0014097	NA	NA	GO:0005886 plasma membrane; GO:0016020 membrane; GO:0006811 ion transport; GO:0019899 enzyme binding; GO:0009897 external side of plasma membrane; GO:0005515 protein binding; GO:0035725 sodium ion transmembrane transport; GO:0009986 cell surface; GO:0042391 regulation of membrane potential; GO:0042802 identical protein binding; GO:0070062 extracellular exosome; GO:0051649 establishment of localiz…	NA
BMSK0010465	0.184867	NA	NoDiff	1.81867	1.24515	0.727522	1.50938	1.30903	0.397583	BMSK_chr18	1954372	1956589	-	BMSK0010465	NA	NA	NA	NA
BMSK0006959	0.18495	NA	NoDiff	0.426836	0.328761	0.19209	0.166052	0.307225	0.349917	BMSK_chr12	5741559	5743363	-	BMSK0006959	NA	NA	NA	NA
BMSK0011246	0.185537	NA	NoDiff	0.47525	1.51844	0	1.28188	0.114024	0.311685	BMSK_chr19	10380871	10381356	+	BMSK0011246	NA	NA	NA	NA
BMSK0006891	0.189611	NA	NoDiff	0.197412	0.371683	0.284293	0.245758	0.49732	0	BMSK_chr12	3007991	3018995	+	BMSK0006891	NA	Aldosterone synthesis and secretion,cGMP-PKG signaling pathway,Purine metabolism,Metabolic pathways,Morphine addiction,Olfactory transduction	GO:0005886 plasma membrane; GO:0016020 membrane; GO:0005515 protein binding; GO:0042802 identical protein binding; GO:0042995 cell projection; GO:0045202 synapse; GO:0005737 cytoplasm; GO:0043025 neuronal cell body; GO:0030425 dendrite; GO:0030424 axon; GO:0043204 perikaryon; GO:0042734 presynaptic membrane; GO:0097457 hippocampal mossy fiber; GO:0008270 zinc ion binding; GO:0042803 protein homod…	ko04925 Aldosterone synthesis and secretion; ko04022 cGMP-PKG signaling pathway; ko00230 Purine metabolism; ko01100 Metabolic pathways; ko05032 Morphine addiction; ko04740 Olfactory transduction
BMSK0004039	0.193354	NA	NoDiff	0.247956	0.169763	0.446354	0.231511	0.312327	0.203273	BMSK_chr7	11781992	11783343	-	BMSK0004039	NA	NA	NA	NA
BMSK0010988	0.194916	NA	NoDiff	0	0.739809	0.680807	0	1.26387	0	BMSK_chr19	3515902	3518513	+	BMSK0010988	NA	NA	NA	NA
BMSK0001932	0.200452	NA	NoDiff	0.405823	0.516	0.292214	0.144346	0.542473	0.380218	BMSK_chr4	8412357	8423609	+	BMSK0001932	NA	Bile secretion,Salivary secretion,Gastric acid secretion,Pancreatic secretion,Pathways in cancer,Progesterone-mediated oocyte maturation,Rap1 signaling pathway,Thermogenesis,Oxytocin signaling pathway,Parathyroid hormone synthesis, secretion and action,cAMP signaling pathway,Human cytomegalovirus infection,Regulation of lipolysis in adipocytes,Thyroid hormone synthesis,Aldosterone synthesis and s…	GO:0005886 plasma membrane; GO:0016323 basolateral plasma membrane; GO:0016324 apical plasma membrane; GO:0016020 membrane; GO:0019899 enzyme binding; GO:0005515 protein binding; GO:0042802 identical protein binding; GO:0070062 extracellular exosome; GO:0042995 cell projection; GO:0045202 synapse; GO:0032420 stereocilium; GO:0031410 cytoplasmic vesicle; GO:0007601 visual perception; GO:0005737 cy…	ko04976 Bile secretion; ko04970 Salivary secretion; ko04971 Gastric acid secretion; ko04972 Pancreatic secretion; ko05200 Pathways in cancer; ko04914 Progesterone-mediated oocyte maturation; ko04015 Rap1 signaling pathway; ko04714 Thermogenesis; ko04921 Oxytocin signaling pathway; ko04928 Parathyroid hormone synthesis, secretion and action; ko04024 cAMP signaling pathway; ko05163 Human cytomegalo…
BMSK0003858	0.201463	NA	NoDiff	0.11197	0.168652	0.193498	0.125452	0.0805929	0.205614	BMSK_chr7	6790039	6809757	-	BMSK0003858	NA	NA	NA	NA
BMSK0003335	0.204041	NA	NoDiff	0.406819	0.52224	0.292931	0.474796	0.366022	0.200104	BMSK_chr6	6199213	6224478	-	BMSK0003335	NA	NA	GO:0005515 protein binding; GO:0005737 cytoplasm; GO:0007419 ventral cord development; GO:0003677 DNA binding; GO:0005634 nucleus; GO:0045944 positive regulation of transcription by RNA polymerase II; GO:0006355 regulation of transcription, DNA-templated; GO:0000122 negative regulation of transcription by RNA polymerase II; GO:0003700 DNA-binding transcription factor activity; GO:0043565 sequence…	NA
BMSK0008009	0.204415	NA	NoDiff	0.400992	0.274539	0.57747	0.207998	0.481039	0.394476	BMSK_chr14	2441517	2444150	-	BMSK0008009	NA	NA	NA	NA
BMSK0008877	0.205803	NA	NoDiff	0.124379	0.234178	0.0671694	0.193549	0.0671434	0.101965	BMSK_chr15	12773991	12791492	-	BMSK0008877	NA	Bile secretion,cAMP signaling pathway,ABC transporters,Antifolate resistance	GO:0022857 transmembrane transporter activity; GO:0005886 plasma membrane; GO:0055085 transmembrane transport; GO:0016323 basolateral plasma membrane; GO:0016324 apical plasma membrane; GO:0016020 membrane; GO:0006811 ion transport; GO:0098656 anion transmembrane transport; GO:0015698 inorganic anion transport; GO:0005515 protein binding; GO:0009986 cell surface; GO:0070062 extracellular exosome;…	ko04976 Bile secretion; ko04024 cAMP signaling pathway; ko02010 ABC transporters; ko01523 Antifolate resistance
BMSK0001910	0.20969	NA	NoDiff	0.295928	0.0506516	0.213083	0.04605	0.301751	0.129386	BMSK_chr4	7890940	7920228	+	BMSK0001910	NA	Cell adhesion molecules (CAMs)	GO:0005886 plasma membrane; GO:0016020 membrane; GO:0019899 enzyme binding; GO:0009897 external side of plasma membrane; GO:0005515 protein binding; GO:0009986 cell surface; GO:0042391 regulation of membrane potential; GO:0042802 identical protein binding; GO:0060041 retina development in camera-type eye; GO:0010468 regulation of gene expression; GO:0035641 locomotory exploration behavior; GO:004…	ko04514 Cell adhesion molecules (CAMs)
BMSK0001767	0.214856	NA	NoDiff	1.28747	1.93922	2.96654	0.961661	2.40938	2.02647	BMSK_chr4	4072157	4089249	-	BMSK0001767	NA	NA	GO:0048565 digestive tract development; GO:0005515 protein binding; GO:0060041 retina development in camera-type eye; GO:0010468 regulation of gene expression; GO:0007605 sensory perception of sound; GO:0060219 camera-type eye photoreceptor cell differentiation; GO:0007601 visual perception; GO:0005737 cytoplasm; GO:0009791 post-embryonic development; GO:0042803 protein homodimerization activity;…	NA
BMSK0012722	0.221156	NA	NoDiff	0.782424	0.857096	1.01409	0.389616	1.6895	0.205256	BMSK_chr22	8783568	8784195	-	BMSK0012722	NA	NA	NA	NA
BMSK0004907	0.222442	NA	NoDiff	0.540758	0.277672	0.584061	0.252446	0.535182	0.398979	BMSK_chr9	5822494	5823632	+	BMSK0004907	NA	Metabolic pathways,Retinol metabolism	GO:0005886 plasma membrane; GO:0016020 membrane; GO:0019899 enzyme binding; GO:0005515 protein binding; GO:0042802 identical protein binding; GO:0007601 visual perception; GO:0005737 cytoplasm; GO:0005829 cytosol; GO:0005634 nucleus; GO:0005739 mitochondrion; GO:0006915 apoptotic process; GO:0005783 endoplasmic reticulum; GO:0005654 nucleoplasm; GO:0019904 protein domain specific binding; GO:0071…	ko01100 Metabolic pathways; ko00830 Retinol metabolism
BMSK0008859	0.223237	NA	NoDiff	0.496713	0.170037	0.655708	0.515298	0.35752	0.217174	BMSK_chr15	12482830	12492413	-	BMSK0008859	NA	NA	NA	NA
BMSK0006093	0.226088	NA	NoDiff	1.77397	0.364365	1.02188	0.99379	0.766115	0.814403	BMSK_chr11	3427528	3427961	-	BMSK0006093	NA	NA	NA	NA
BMSK0001426	0.230451	NA	NoDiff	0.219659	0.187986	0.434956	0.136727	0.474314	0.108045	BMSK_chr3	9929092	9937703	-	BMSK0001426	NA	NA	GO:0005515 protein binding; GO:0003677 DNA binding; GO:0005634 nucleus; GO:0045892 negative regulation of transcription, DNA-templated; GO:0043565 sequence-specific DNA binding; GO:0003682 chromatin binding; GO:0043035 chromatin insulator sequence binding; GO:0006325 chromatin organization; GO:0003714 transcription corepressor activity; GO:0005704 polytene chromosome band; GO:0005677 chromatin si…	NA
BMSK0002706	0.238509	NA	NoDiff	2.48356	2.26716	4.76879	2.57649	2.97934	2.44321	BMSK_chr5	10007569	10007754	+	BMSK0002706	NA	NA	NA	NA
BMSK0013004	0.240288	NA	NoDiff	0.128901	0.189111	0.132593	0.17193	0.119287	0.0845374	BMSK_chr22	18227386	18232601	-	BMSK0013004	NA	NA	NA	NA
BMSK0012712	0.241752	NA	NoDiff	0.566107	0.678272	1.12097	0.79284	0.814936	0.371272	BMSK_chr22	8514485	8515288	-	BMSK0012712	NA	NA	NA	NA
BMSK0000247	0.245548	NA	NoDiff	0.0576708	0.394842	0.166104	0.287178	0.0830197	0.15129	BMSK_chr1	7792908	7821054	-	BMSK0000247	NA	GABAergic synapse,Retrograde endocannabinoid signaling,Morphine addiction,Serotonergic synapse,Neuroactive ligand-receptor interaction,Nicotine addiction	GO:0005886 plasma membrane; GO:0016020 membrane; GO:0006820 anion transport; GO:0006811 ion transport; GO:1902476 chloride transmembrane transport; GO:0006821 chloride transport; GO:0009897 external side of plasma membrane; GO:0005515 protein binding; GO:0009986 cell surface; GO:0042391 regulation of membrane potential; GO:0042802 identical protein binding; GO:0070062 extracellular exosome; GO:00…	ko04727 GABAergic synapse; ko04723 Retrograde endocannabinoid signaling; ko05032 Morphine addiction; ko04726 Serotonergic synapse; ko04080 Neuroactive ligand-receptor interaction; ko05033 Nicotine addiction
BMSK0014714	0.245859	NA	NoDiff	0.279356	0.382521	0.362071	0.243439	0.402146	0.219853	BMSK_chr25	5812855	5814607	-	BMSK0014714	NA	Metabolic pathways,Biosynthesis of secondary metabolites,Phenylpropanoid biosynthesis,Ubiquinone and other terpenoid-quinone biosynthesis,Biosynthesis of secondary metabolites - unclassified	GO:0005886 plasma membrane; GO:0016020 membrane; GO:0005515 protein binding; GO:0005737 cytoplasm; GO:0007623 circadian rhythm; GO:0005524 ATP binding; GO:0000166 nucleotide binding; GO:0005829 cytosol; GO:0046872 metal ion binding; GO:0000287 magnesium ion binding; GO:0005783 endoplasmic reticulum; GO:0050832 defense response to fungus; GO:0005768 endosome; GO:0010008 endosome membrane; GO:00055…	ko01100 Metabolic pathways; ko01110 Biosynthesis of secondary metabolites; ko00940 Phenylpropanoid biosynthesis; ko00130 Ubiquinone and other terpenoid-quinone biosynthesis; ko00999 Biosynthesis of secondary metabolites - unclassified
BMSK0000246	0.248014	NA	NoDiff	0.366621	0.75302	2.63986	0.456407	1.31942	1.44266	BMSK_chr1	7777577	7777951	-	BMSK0000246	NA	NA	NA	NA
BMSK0002548	0.251117	NA	NoDiff	0.102426	0.140252	0.147505	0.0212518	0.245746	0.0671747	BMSK_chr5	5215894	5224613	-	BMSK0002548	NA	NA	GO:0005886 plasma membrane; GO:0016020 membrane; GO:0019899 enzyme binding; GO:0005515 protein binding; GO:0070062 extracellular exosome; GO:0042995 cell projection; GO:0045202 synapse; GO:0007601 visual perception; GO:0005737 cytoplasm; GO:0043025 neuronal cell body; GO:0036477 somatodendritic compartment; GO:0098794 postsynapse; GO:0043204 perikaryon; GO:0098793 presynapse; GO:0098978 glutamate…	NA
BMSK0011783	0.252264	NA	NoDiff	0.618398	0.987898	0.593704	0.384922	0.667659	0.811132	BMSK_chr20	8795138	8799839	-	BMSK0011783	NA	NA	NA	NA
BMSK0007602	0.258926	NA	NoDiff	0.754809	2.58389	1.6305	1.17458	0.814936	2.22763	BMSK_chr13	7763473	7764839	-	BMSK0007602	NA	NA	NA	NA
BMSK0011313	0.261706	NA	NoDiff	2.54815	0	0.131057	0.45317	0.393019	1.31306	BMSK_chr19	11926693	11927194	-	BMSK0011313	NA	NA	NA	NA
BMSK0000413	0.262374	NA	NoDiff	0.58106	0.861948	0.348661	0.723362	0.487937	0.254053	BMSK_chr1	12022646	12023826	+	BMSK0000413	NA	NA	NA	NA
BMSK0001087	0.268934	NA	NoDiff	0.124278	0.638153	0.402691	0.464143	0.134178	0.366777	BMSK_chr3	366793	369591	+	BMSK0001087	NA	NA	NA	NA
BMSK0003478	0.269621	NA	NoDiff	0.896541	1.1509	0.645556	0.488296	0.645306	1.10247	BMSK_chr6	12298334	12375834	+	BMSK0003478	NA	NA	NA	NA
BMSK0003834	0.273071	NA	NoDiff	0.252428	0.475267	0.772485	0.274967	0.272536	0.703591	BMSK_chr7	6472822	6479112	-	BMSK0003834	NA	NA	NA	NA
BMSK0000508	0.277435	NA	NoDiff	0.810426	1.47962	1.55613	0	0.777764	2.48036	BMSK_chr1	14501951	14502749	-	BMSK0000508	NA	Metabolic pathways,HIF-1 signaling pathway,RNA degradation,Biosynthesis of secondary metabolites,Carbon metabolism,Microbial metabolism in diverse environments,Glycolysis / Gluconeogenesis,Biosynthesis of antibiotics,Biosynthesis of amino acids,Methane metabolism	GO:0005515 protein binding; GO:0005737 cytoplasm; GO:0005829 cytosol; GO:0003677 DNA binding; GO:0005634 nucleus; GO:0005654 nucleoplasm; GO:1990837 sequence-specific double-stranded DNA binding; GO:0030182 neuron differentiation; GO:0045944 positive regulation of transcription by RNA polymerase II; GO:0006355 regulation of transcription, DNA-templated; GO:0030154 cell differentiation; GO:0045893…	ko01100 Metabolic pathways; ko04066 HIF-1 signaling pathway; ko03018 RNA degradation; ko01110 Biosynthesis of secondary metabolites; ko01200 Carbon metabolism; ko01120 Microbial metabolism in diverse environments; ko00010 Glycolysis / Gluconeogenesis; ko01130 Biosynthesis of antibiotics; ko01230 Biosynthesis of amino acids; ko00680 Methane metabolism
BMSK0008254	0.282116	NA	NoDiff	1.11851	1.6592	0.671152	1.50846	0.402535	0.855813	BMSK_chr14	10836256	10839151	+	BMSK0008254	NA	NA	NA	NA
BMSK0011021	0.282825	NA	NoDiff	0.962381	0.941275	0.494974	0.770187	0.890609	0.270498	BMSK_chr19	4330354	4425559	-	BMSK0011021	NA	NA	NA	NA
BMSK0012582	0.285112	NA	NoDiff	0.363448	0.207362	0.392553	0.113114	0.436001	0.238362	BMSK_chr22	6160459	6164564	+	BMSK0012582	NA	NA	GO:0031012 extracellular matrix; GO:0040003 chitin-based cuticle development; GO:0005198 structural molecule activity; GO:0042302 structural constituent of cuticle; GO:0008011 structural constituent of pupal chitin-based cuticle; GO:0008010 structural constituent of chitin-based larval cuticle	NA
BMSK0008018	0.287836	NA	NoDiff	2.35685	2.51007	0.942809	0.815013	1.88489	2.06094	BMSK_chr14	2532013	2533642	+	BMSK0008018	NA	NA	NA	NA
BMSK0012393	0.289553	NA	NoDiff	2.93297	3.26309	1.31993	1.36922	4.74991	0	BMSK_chr21	15163955	15164164	-	BMSK0012393	NA	Basal transcription factors,Nucleotide excision repair	NA	ko03022 Basal transcription factors; ko03420 Nucleotide excision repair
BMSK0012544	0.292421	NA	NoDiff	1.50962	2.58389	4.61976	0.469831	3.80304	2.97018	BMSK_chr22	4820012	4820215	-	BMSK0012544	NA	NA	NA	NA
BMSK0006375	0.308386	NA	NoDiff	0.872908	1.19527	0.251416	0.434673	0.753955	0.686979	BMSK_chr11	9970635	9972685	+	BMSK0006375	NA	NA	NA	NA
BMSK0004566	0.320107	NA	NoDiff	0	0.894793	0.855511	0.591639	0.42759	0.389606	BMSK_chr8	11770910	11775048	+	BMSK0004566	NA	NA	NA	NA
BMSK0001563	0.322535	NA	NoDiff	1.901	0.260303	0.684409	0.709967	0.957802	0.498696	BMSK_chr3	13497336	13500369	-	BMSK0001563	NA	NA	NA	NA
BMSK0002399	0.323078	NA	NoDiff	0.21657	1.03792	0.701736	0.471813	0.623524	0.497118	BMSK_chr5	1046937	1056499	+	BMSK0002399	NA	Viral myocarditis,Focal adhesion,Bacterial invasion of epithelial cells,Proteoglycans in cancer,Fluid shear stress and atherosclerosis,Endocytosis	GO:0005886 plasma membrane; GO:0016020 membrane; GO:0005737 cytoplasm; GO:0031234 extrinsic component of cytoplasmic side of plasma membrane; GO:0005634 nucleus; GO:0048471 perinuclear region of cytoplasm; GO:0005901 caveola; GO:0005794 Golgi apparatus; GO:0000139 Golgi membrane; GO:0031748 D1 dopamine receptor binding; GO:0001937 negative regulation of endothelial cell proliferation; GO:0007005 …	ko05416 Viral myocarditis; ko04510 Focal adhesion; ko05100 Bacterial invasion of epithelial cells; ko05205 Proteoglycans in cancer; ko05418 Fluid shear stress and atherosclerosis; ko04144 Endocytosis
BMSK0007148	0.323918	NA	NoDiff	0.267328	0.219631	0.538972	0.0665594	0.269382	0.490904	BMSK_chr12	11076212	11078209	-	BMSK0007148	NA	NA	NA	NA
BMSK0013194	0.329129	NA	NoDiff	0.382087	0.392393	2.88878	0.95132	1.7876	0.125293	BMSK_chr23	7105410	7106032	-	BMSK0013194	NA	Choline metabolism in cancer	NA	ko05231 Choline metabolism in cancer
BMSK0014052	0.338235	NA	NoDiff	0.260323	0.17823	0.3046	0.303821	0.070265	0.19207	BMSK_chr24	8198236	8275786	+	BMSK0014052	NA	Herpes simplex virus 1 infection	NA	ko05168 Herpes simplex virus 1 infection
BMSK0011445	0.339552	NA	NoDiff	0.675355	0.528435	0.27788	0.84075	0.138886	0.126549	BMSK_chr20	1376662	1377526	-	BMSK0011445	NA	NA	NA	NA
BMSK0002044	0.341398	NA	NoDiff	0.244414	0.239054	0.201132	0.108668	0.201055	0.228993	BMSK_chr4	11170018	11181347	+	BMSK0002044	NA	Metabolic pathways,Amino sugar and nucleotide sugar metabolism	GO:0005886 plasma membrane; GO:0016020 membrane; GO:0031410 cytoplasmic vesicle; GO:0016740 transferase activity; GO:0005938 cell cortex; GO:0071944 cell periphery; GO:0009792 embryo development ending in birth or egg hatching; GO:0030659 cytoplasmic vesicle membrane; GO:0016757 transferase activity, transferring glycosyl groups; GO:0030435 sporulation resulting in formation of a cellular spore; …	ko01100 Metabolic pathways; ko00520 Amino sugar and nucleotide sugar metabolism
BMSK0006380	0.341418	NA	NoDiff	0.0637602	0.0873067	0.252509	0.0992189	0.114732	0.10454	BMSK_chr11	10097042	10111047	-	BMSK0006380	NA	Bile secretion,Protein digestion and absorption,Mineral absorption,Proximal tubule bicarbonate reclamation	GO:0005886 plasma membrane; GO:0051453 regulation of intracellular pH; GO:0055085 transmembrane transport; GO:0016323 basolateral plasma membrane; GO:0016324 apical plasma membrane; GO:0016020 membrane; GO:0015297 antiporter activity; GO:0006811 ion transport; GO:0005925 focal adhesion; GO:0005515 protein binding; GO:0006814 sodium ion transport; GO:0035725 sodium ion transmembrane transport; GO:…	ko04976 Bile secretion; ko04974 Protein digestion and absorption; ko04978 Mineral absorption; ko04964 Proximal tubule bicarbonate reclamation
BMSK0015061	0.350701	NA	NoDiff	0.220288	0.301639	0.2908	0.114265	0.264262	0.264865	BMSK_chr26	399309	408368	-	BMSK0015061	NA	Metabolic pathways,Proteoglycans in cancer,Glycosaminoglycan degradation	GO:0005886 plasma membrane; GO:0016020 membrane; GO:0005515 protein binding; GO:0016740 transferase activity; GO:0005634 nucleus; GO:0007155 cell adhesion; GO:1900026 positive regulation of substrate adhesion-dependent cell spreading; GO:0005654 nucleoplasm; GO:0033690 positive regulation of osteoblast proliferation; GO:0030335 positive regulation of cell migration; GO:0045121 membrane raft; GO:0…	ko01100 Metabolic pathways; ko05205 Proteoglycans in cancer; ko00531 Glycosaminoglycan degradation
BMSK0010648	0.352935	NA	NoDiff	0.303351	0.581529	0.436857	0.0755284	0.305681	0.676423	BMSK_chr18	9022351	9025713	+	BMSK0010648	NA	Metabolic pathways,Biosynthesis of secondary metabolites,Pentose and glucuronate interconversions,Ascorbate and aldarate metabolism,Drug metabolism - other enzymes,Porphyrin and chlorophyll metabolism,Drug metabolism - cytochrome P450,Retinol metabolism,Steroid hormone biosynthesis,Chemical carcinogenesis,Metabolism of xenobiotics by cytochrome P450	GO:0005886 plasma membrane; GO:0016020 membrane; GO:0019899 enzyme binding; GO:0042802 identical protein binding; GO:0005737 cytoplasm; GO:0042803 protein homodimerization activity; GO:0044877 protein-containing complex binding; GO:0016740 transferase activity; GO:0048471 perinuclear region of cytoplasm; GO:0032991 protein-containing complex; GO:0005783 endoplasmic reticulum; GO:0005080 protein k…	ko01100 Metabolic pathways; ko01110 Biosynthesis of secondary metabolites; ko00040 Pentose and glucuronate interconversions; ko00053 Ascorbate and aldarate metabolism; ko00983 Drug metabolism - other enzymes; ko00860 Porphyrin and chlorophyll metabolism; ko00982 Drug metabolism - cytochrome P450; ko00830 Retinol metabolism; ko00140 Steroid hormone biosynthesis; ko05204 Chemical carcinogenesis; ko…
BMSK0006586	0.358295	NA	NoDiff	0	1.4402	0.302935	0.261873	0.605636	0.551836	BMSK_chr11	13822807	13825793	+	BMSK0006586	NA	NA	NA	NA
BMSK0000010	0.368615	NA	NoDiff	1.33317	1.36913	2.63986	0.829831	2.87874	0.437169	BMSK_chr1	219805	220358	-	BMSK0000010	NA	Bile secretion,Salivary secretion,Gastric acid secretion,Pancreatic secretion,Pathways in cancer,Progesterone-mediated oocyte maturation,Rap1 signaling pathway,Thermogenesis,Oxytocin signaling pathway,Parathyroid hormone synthesis, secretion and action,cAMP signaling pathway,Human cytomegalovirus infection,Regulation of lipolysis in adipocytes,Thyroid hormone synthesis,Aldosterone synthesis and s…	NA	ko04976 Bile secretion; ko04970 Salivary secretion; ko04971 Gastric acid secretion; ko04972 Pancreatic secretion; ko05200 Pathways in cancer; ko04914 Progesterone-mediated oocyte maturation; ko04015 Rap1 signaling pathway; ko04714 Thermogenesis; ko04921 Oxytocin signaling pathway; ko04928 Parathyroid hormone synthesis, secretion and action; ko04024 cAMP signaling pathway; ko05163 Human cytomegalo…
BMSK0012553	0.372322	NA	NoDiff	0.070071	0.023987	0.151364	0.0218079	0.0756528	0.0919099	BMSK_chr22	5237023	5251471	-	BMSK0012553	NA	NA	GO:0005886 plasma membrane; GO:0016020 membrane; GO:0006811 ion transport; GO:0019899 enzyme binding; GO:0007283 spermatogenesis; GO:0005515 protein binding; GO:0070062 extracellular exosome; GO:0051649 establishment of localization in cell; GO:0003014 renal system process; GO:0042995 cell projection; GO:0045202 synapse; GO:0031410 cytoplasmic vesicle; GO:0005737 cytoplasm; GO:0030424 axon; GO:00…	NA
BMSK0012448	0.375388	NA	NoDiff	0.970468	0.959732	0.621144	0.469831	0.77613	0.707185	BMSK_chr22	1457294	1464318	-	BMSK0012448	NA	NA	NA	NA
BMSK0005639	0.379478	NA	NoDiff	0.724958	0.347439	0.261003	0.09025	0.260902	0.665633	BMSK_chr10	10496393	10499965	-	BMSK0005639	NA	Insect hormone biosynthesis	GO:0005886 plasma membrane; GO:0016020 membrane; GO:0019899 enzyme binding; GO:0005515 protein binding; GO:0070062 extracellular exosome; GO:0010468 regulation of gene expression; GO:0005737 cytoplasm; GO:0009791 post-embryonic development; GO:0042803 protein homodimerization activity; GO:0005739 mitochondrion; GO:0046872 metal ion binding; GO:1903055 positive regulation of extracellular matrix o…	ko00981 Insect hormone biosynthesis
BMSK0002616	0.379518	NA	NoDiff	0.30431	0.625037	1.0956	0.189418	0.730114	0.665257	BMSK_chr5	7387023	7387781	-	BMSK0002616	NA	NA	NA	NA
BMSK0014824	0.380301	NA	NoDiff	2.19079	3.64266	0.225354	1.75327	2.25267	0.615768	BMSK_chr25	8136155	8136456	-	BMSK0014824	NA	NA	NA	NA
BMSK0004562	0.389697	NA	NoDiff	0.601488	1.37269	0.433103	0.249598	0.577247	1.05194	BMSK_chr8	11643604	11644991	+	BMSK0004562	NA	NA	NA	NA
BMSK0008831	0.390037	NA	NoDiff	0.102654	0.38655	0.221749	0.159743	0.258606	0.134648	BMSK_chr15	11939856	11943615	+	BMSK0008831	NA	Drug metabolism - other enzymes	GO:0016020 membrane; GO:0005515 protein binding; GO:0042802 identical protein binding; GO:0070062 extracellular exosome; GO:0031410 cytoplasmic vesicle; GO:0005737 cytoplasm; GO:0044877 protein-containing complex binding; GO:0005829 cytosol; GO:0006897 endocytosis; GO:0048471 perinuclear region of cytoplasm; GO:0032991 protein-containing complex; GO:0005783 endoplasmic reticulum; GO:0007165 signa…	ko00983 Drug metabolism - other enzymes
BMSK0013441	0.39532	NA	NoDiff	0.719537	1.10842	1.94289	1.23166	0.776855	0.82582	BMSK_chr23	13833049	13834094	-	BMSK0013441	NA	NA	NA	NA
BMSK0015056	0.408753	NA	NoDiff	0.305518	0.209172	0.747961	0.152136	0.439807	0.360664	BMSK_chr26	111873	124010	-	BMSK0015056	NA	NA	NA	NA
BMSK0006498	0.408976	NA	NoDiff	0.179465	0.450525	0.73227	0.223416	0.344464	0.470797	BMSK_chr11	12093035	12119143	+	BMSK0006498	NA	Transcriptional misregulation in cancer	NA	ko05202 Transcriptional misregulation in cancer
BMSK0011815	0.409886	NA	NoDiff	0.0948743	0.357255	0.2391	0.147636	0.375584	0	BMSK_chr20	9402927	9415729	-	BMSK0011815	NA	Bile secretion,Thyroid hormone synthesis,Aldosterone synthesis and secretion,Ovarian steroidogenesis,Cushing syndrome,Cortisol synthesis and secretion,Alzheimer disease,Toxoplasmosis,Endocytosis,Hepatitis C,Cholesterol metabolism,Malaria,Hedgehog signaling pathway	GO:0005886 plasma membrane; GO:0016323 basolateral plasma membrane; GO:0016324 apical plasma membrane; GO:0016020 membrane; GO:0005925 focal adhesion; GO:0009897 external side of plasma membrane; GO:0005515 protein binding; GO:0009986 cell surface; GO:0042802 identical protein binding; GO:0070062 extracellular exosome; GO:0007605 sensory perception of sound; GO:0042995 cell projection; GO:0045202…	ko04976 Bile secretion; ko04918 Thyroid hormone synthesis; ko04925 Aldosterone synthesis and secretion; ko04913 Ovarian steroidogenesis; ko04934 Cushing syndrome; ko04927 Cortisol synthesis and secretion; ko05010 Alzheimer disease; ko05145 Toxoplasmosis; ko04144 Endocytosis; ko05160 Hepatitis C; ko04979 Cholesterol metabolism; ko05144 Malaria; ko04340 Hedgehog signaling pathway
BMSK0012024	0.409988	NA	NoDiff	0.138972	0.0317157	0.900603	0.115338	0.533484	0.151904	BMSK_chr21	2496657	2527589	-	BMSK0012024	NA	NA	GO:0005886 plasma membrane; GO:0016020 membrane; GO:0006811 ion transport; GO:0009897 external side of plasma membrane; GO:0005515 protein binding; GO:0042391 regulation of membrane potential; GO:0051649 establishment of localization in cell; GO:0007605 sensory perception of sound; GO:0045202 synapse; GO:0007601 visual perception; GO:0005737 cytoplasm; GO:0009791 post-embryonic development; GO:00…	NA
BMSK0011535	0.410206	NA	NoDiff	0.979523	0.603566	0.564246	0.670675	0.634531	0.256962	BMSK_chr20	3794082	3794867	+	BMSK0011535	NA	NA	GO:0005576 extracellular region	NA
BMSK0009538	0.410852	NA	NoDiff	3.15858	3.24378	1.99005	2.21182	1.13673	2.84832	BMSK_chr16	10701458	10701652	-	BMSK0009538	NA	Alcoholism,Viral carcinogenesis,Systemic lupus erythematosus	GO:0019899 enzyme binding; GO:0005515 protein binding; GO:0042802 identical protein binding; GO:0070062 extracellular exosome; GO:0044877 protein-containing complex binding; GO:0005829 cytosol; GO:0003677 DNA binding; GO:0005634 nucleus; GO:0032991 protein-containing complex; GO:0005654 nucleoplasm; GO:0042742 defense response to bacterium; GO:0050830 defense response to Gram-positive bacterium; …	ko05034 Alcoholism; ko05203 Viral carcinogenesis; ko05322 Systemic lupus erythematosus
BMSK0002299	0.410901	NA	NoDiff	3.87536	0.707536	1.11618	2.09059	0.929793	1.01664	BMSK_chr4	17151248	17165308	-	BMSK0002299	NA	NA	GO:0019899 enzyme binding; GO:0005515 protein binding; GO:0010468 regulation of gene expression; GO:0007605 sensory perception of sound; GO:0007601 visual perception; GO:0005737 cytoplasm; GO:0005829 cytosol; GO:0007411 axon guidance; GO:0007417 central nervous system development; GO:0031647 regulation of protein stability; GO:0001764 neuron migration; GO:0003677 DNA binding; GO:0005634 nucleus; …	NA
BMSK0014348	0.412174	NA	NoDiff	0.810426	1.20219	0.389033	0.252225	0.777764	0.797258	BMSK_chr24	16312905	16313564	+	BMSK0014348	NA	NA	NA	NA
BMSK0011657	0.412613	NA	NoDiff	0.538866	0.737868	0.388011	0.0838543	0.92117	0.265055	BMSK_chr20	6612057	6620051	-	BMSK0011657	NA	NA	GO:0005737 cytoplasm; GO:0016740 transferase activity; GO:0005829 cytosol; GO:0046872 metal ion binding; GO:0031965 nuclear membrane; GO:0016567 protein ubiquitination; GO:0004842 ubiquitin-protein transferase activity; GO:0051603 proteolysis involved in cellular protein catabolic process	NA
BMSK0000555	0.414859	NA	NoDiff	0.298876	0.40925	0.301289	0.223243	0.258148	0.274418	BMSK_chr1	16036065	16042495	-	BMSK0000555	NA	NA	GO:0016020 membrane; GO:0005515 protein binding; GO:0070062 extracellular exosome; GO:0006486 protein glycosylation; GO:0016740 transferase activity; GO:0002009 morphogenesis of an epithelium; GO:0046872 metal ion binding; GO:0005783 endoplasmic reticulum; GO:0008542 visual learning; GO:0043231 intracellular membrane-bounded organelle; GO:0071456 cellular response to hypoxia; GO:0005576 extracell…	NA
BMSK0015755	0.4165	NA	NoDiff	0.420024	0.230055	0.15122	0.2353	0.120929	0.220373	BMSK_chr28	387664	394348	+	BMSK0015755	NA	NA	GO:0005886 plasma membrane; GO:0016020 membrane; GO:0005515 protein binding; GO:0005829 cytosol; GO:0005739 mitochondrion; GO:0005743 mitochondrial inner membrane; GO:0005576 extracellular region; GO:0016491 oxidoreductase activity; GO:0050660 flavin adenine dinucleotide binding; GO:0042426 choline catabolic process; GO:0009274 peptidoglycan-based cell wall; GO:0006006 glucose metabolic process; …	NA
BMSK0010087	0.426755	NA	NoDiff	3.09732	4.24115	2.54883	1.92793	2.22937	3.19209	BMSK_chr17	9840493	9840946	-	BMSK0010087	NA	NA	NA	NA
BMSK0004334	0.434882	NA	NoDiff	1.61068	1.98495	2.5515	1.20308	2.08678	1.26761	BMSK_chr8	6420757	6421720	-	BMSK0004334	NA	NA	NA	NA
BMSK0010317	0.434923	NA	NoDiff	0	0.864122	0	0	0	0.677253	BMSK_chr17	16772788	16774284	+	BMSK0010317	NA	NA	NA	NA
BMSK0004180	0.444649	NA	NoDiff	0	0.451415	0.0365199	0.126279	0.109517	0.133051	BMSK_chr8	915465	931050	+	BMSK0004180	NA	NA	NA	NA
BMSK0001380	0.447657	NA	NoDiff	1.27609	0.970744	1.42932	0.529533	1.22466	0.929889	BMSK_chr3	9082093	9084254	-	BMSK0001380	NA	NA	NA	NA
BMSK0015232	0.449458	NA	NoDiff	0.549148	0.0501297	0.369054	0.341817	0.210806	0.12005	BMSK_chr26	5437413	5448566	-	BMSK0015232	NA	Herpes simplex virus 1 infection	GO:0005515 protein binding; GO:0005737 cytoplasm; GO:0008270 zinc ion binding; GO:0014823 response to activity; GO:0031667 response to nutrient levels; GO:0005829 cytosol; GO:0007417 central nervous system development; GO:0048513 animal organ development; GO:0003677 DNA binding; GO:0005634 nucleus; GO:0046872 metal ion binding; GO:0005730 nucleolus; GO:0005654 nucleoplasm; GO:1990837 sequence-spe…	ko05168 Herpes simplex virus 1 infection
BMSK0008113	0.450861	NA	NoDiff	0.344476	0.117923	0.496082	0.268024	0.185959	0.225919	BMSK_chr14	6406495	6423293	+	BMSK0008113	NA	Phototransduction - fly	GO:0005886 plasma membrane; GO:0055085 transmembrane transport; GO:0016323 basolateral plasma membrane; GO:0016020 membrane; GO:0006811 ion transport; GO:0005515 protein binding; GO:0009986 cell surface; GO:0042802 identical protein binding; GO:0010468 regulation of gene expression; GO:0007605 sensory perception of sound; GO:0007601 visual perception; GO:0005737 cytoplasm; GO:0009416 response to …	ko04745 Phototransduction - fly
BMSK0014691	0.452788	NA	NoDiff	0.399605	0.501579	0.143868	0.0829113	0.383499	0.305753	BMSK_chr25	5544420	5553004	-	BMSK0014691	NA	Metabolic pathways,Biosynthesis of secondary metabolites,Carbon metabolism,Biosynthesis of antibiotics,Biosynthesis of amino acids,Glycine, serine and threonine metabolism,Ribosome,Valine, leucine and isoleucine biosynthesis	GO:0005886 plasma membrane; GO:0005515 protein binding; GO:0070062 extracellular exosome; GO:0045202 synapse; GO:0005737 cytoplasm; GO:0005773 vacuole; GO:0005829 cytosol; GO:0005634 nucleus; GO:0005730 nucleolus; GO:0005654 nucleoplasm; GO:0014069 postsynaptic density; GO:0005794 Golgi apparatus; GO:0008150 biological_process; GO:0016829 lyase activity; GO:0000325 plant-type vacuole; GO:0009507 …	ko01100 Metabolic pathways; ko01110 Biosynthesis of secondary metabolites; ko01200 Carbon metabolism; ko01130 Biosynthesis of antibiotics; ko01230 Biosynthesis of amino acids; ko00260 Glycine, serine and threonine metabolism; ko03010 Ribosome; ko00290 Valine, leucine and isoleucine biosynthesis
BMSK0003389	0.456549	NA	NoDiff	0.90577	1.55034	1.6305	1.26854	0.488962	1.18807	BMSK_chr6	8534491	8535052	+	BMSK0003389	NA	NA	NA	NA
BMSK0013842	0.457343	NA	NoDiff	0.413372	0.353768	0.744123	0.385955	0.22315	0.474431	BMSK_chr24	2499683	2543729	+	BMSK0013842	NA	Signaling pathways regulating pluripotency of stem cells	NA	ko04550 Signaling pathways regulating pluripotency of stem cells
BMSK0010761	0.459871	NA	NoDiff	0.0889036	0.0608677	0.320076	0.055338	0.170641	0.116612	BMSK_chr18	13455300	13457897	+	BMSK0010761	NA	NA	NA	NA
BMSK0000934	0.475391	NA	NoDiff	0.452442	0.516272	0.271485	0.0938741	0.162828	0.642908	BMSK_chr2	5568056	5569076	+	BMSK0000934	NA	NA	NA	NA
BMSK0004569	0.476525	NA	NoDiff	0.294017	0.201298	0.211708	0.261444	0.0604644	0.16528	BMSK_chr8	11813582	11817514	-	BMSK0004569	NA	NA	NA	NA
BMSK0007646	0.47856	NA	NoDiff	0.216875	0.841403	0.208215	0.179992	0.468301	0.284468	BMSK_chr13	8946853	8950568	+	BMSK0007646	NA	NA	NA	NA
BMSK0013555	0.479663	NA	NoDiff	1.40347	1.37269	1.01057	1.37279	0.86587	0.394476	BMSK_chr23	16721793	16723775	+	BMSK0013555	NA	MAPK signaling pathway - fly	NA	ko04013 MAPK signaling pathway - fly
BMSK0011485	0.480762	NA	NoDiff	0.0192765	0.0226245	0.00198287	0.0119987	0.00991052	0.00903015	BMSK_chr20	2385279	2641803	-	BMSK0011485	NA	NA	GO:0005886 plasma membrane; GO:0016324 apical plasma membrane; GO:0016020 membrane; GO:0005925 focal adhesion; GO:0061337 cardiac conduction; GO:0086001 cardiac muscle cell action potential; GO:0005515 protein binding; GO:0009986 cell surface; GO:0042391 regulation of membrane potential; GO:0042802 identical protein binding; GO:0070062 extracellular exosome; GO:0010468 regulation of gene expressi…	NA
BMSK0014727	0.484951	NA	NoDiff	0.213862	1.61063	1.8479	0.399356	0.461797	1.82336	BMSK_chr25	6027509	6029668	-	BMSK0014727	NA	NA	NA	NA
BMSK0003123	0.48802	NA	NoDiff	0.422097	1.21375	0.425504	0.262734	0.850679	0.387556	BMSK_chr6	877167	885451	+	BMSK0003123	NA	NA	NA	NA
BMSK0012973	0.497446	NA	NoDiff	0.0994709	0.340513	0.787866	0.185747	0.501175	0.195709	BMSK_chr22	16818797	16837061	-	BMSK0012973	NA	NA	GO:0005886 plasma membrane; GO:0016020 membrane; GO:0005737 cytoplasm; GO:0048471 perinuclear region of cytoplasm; GO:0045907 positive regulation of vasoconstriction; GO:0051281 positive regulation of release of sequestered calcium ion into cytosol; GO:0007249 I-kappaB kinase/NF-kappaB signaling; GO:0070374 positive regulation of ERK1 and ERK2 cascade; GO:0007165 signal transduction; GO:0005768 e…	NA
BMSK0006792	0.50094	NA	NoDiff	0.546032	2.99072	1.76927	1.01963	1.37557	1.43243	BMSK_chr12	382739	383221	-	BMSK0006792	NA	NA	NA	NA
BMSK0009175	0.504457	NA	NoDiff	0.9505	0.976137	2.56653	0.739549	1.02622	1.40258	BMSK_chr16	2396557	2397962	-	BMSK0009175	NA	Salivary secretion,Gastric acid secretion,Neurotrophin signaling pathway,Ras signaling pathway,Pathways in cancer,Rap1 signaling pathway,Oxytocin signaling pathway,cAMP signaling pathway,Human cytomegalovirus infection,Aldosterone synthesis and secretion,Vascular smooth muscle contraction,Circadian entrainment,Amphetamine addiction,Alcoholism,GnRH signaling pathway,Melanogenesis,Dopaminergic syna…	GO:0005886 plasma membrane; GO:0016020 membrane; GO:0005515 protein binding; GO:0070062 extracellular exosome; GO:0042995 cell projection; GO:0032420 stereocilium; GO:0005737 cytoplasm; GO:0003779 actin binding; GO:0005524 ATP binding; GO:0004672 protein kinase activity; GO:0006468 protein phosphorylation; GO:0000166 nucleotide binding; GO:0016740 transferase activity; GO:0016301 kinase activity;…	ko04970 Salivary secretion; ko04971 Gastric acid secretion; ko04722 Neurotrophin signaling pathway; ko04014 Ras signaling pathway; ko05200 Pathways in cancer; ko04015 Rap1 signaling pathway; ko04921 Oxytocin signaling pathway; ko04024 cAMP signaling pathway; ko05163 Human cytomegalovirus infection; ko04925 Aldosterone synthesis and secretion; ko04270 Vascular smooth muscle contraction; ko04713 Ci…
BMSK0004965	0.505953	NA	NoDiff	0.152019	0.0567705	0.119412	0.0344087	0.0397887	0.15408	BMSK_chr9	7419341	7432913	-	BMSK0004965	NA	NA	GO:0005886 plasma membrane; GO:0016020 membrane; GO:0007283 spermatogenesis; GO:0005515 protein binding; GO:0009986 cell surface; GO:0042802 identical protein binding; GO:0070062 extracellular exosome; GO:0010468 regulation of gene expression; GO:0031410 cytoplasmic vesicle; GO:0005737 cytoplasm; GO:0043025 neuronal cell body; GO:0007596 blood coagulation; GO:0042803 protein homodimerization acti…	NA
BMSK0012413	0.506551	NA	NoDiff	0.686734	0.41793	0.384599	0.474953	0.38445	0.150128	BMSK_chr22	129562	130610	-	BMSK0012413	NA	Axon guidance	NA	ko04360 Axon guidance
BMSK0001355	0.507703	NA	NoDiff	0.116652	0.55906	1.17594	0.580882	0.251889	0.459027	BMSK_chr3	8061345	8064557	+	BMSK0001355	NA	NA	NA	NA
BMSK0006790	0.507816	NA	NoDiff	0.375302	0.183536	0.424658	0.166862	0.231542	0.281298	BMSK_chr12	277685	279535	-	BMSK0006790	NA	NA	NA	NA
BMSK0012736	0.511837	NA	NoDiff	0.710994	0.27816	1.24331	0.189668	0.438646	0.932588	BMSK_chr22	9028457	9029846	+	BMSK0012736	NA	NA	GO:0005576 extracellular region; GO:0005575 cellular_component; GO:0003674 molecular_function; GO:0008150 biological_process; GO:0040003 chitin-based cuticle development; GO:0005198 structural molecule activity; GO:0042302 structural constituent of cuticle; GO:0008363 larval chitin-based cuticle development; GO:0008011 structural constituent of pupal chitin-based cuticle; GO:0008010 structural co…	NA
BMSK0003116	0.513631	NA	NoDiff	0.17699	0.242351	0.0509767	0.0661003	0.101914	0.162506	BMSK_chr6	717472	734999	+	BMSK0003116	NA	NA	NA	NA
BMSK0007983	0.515581	NA	NoDiff	2.47359	0.211692	0.445278	0.769843	1.11276	0.202783	BMSK_chr14	1925098	1932560	+	BMSK0007983	NA	NA	GO:0016020 membrane; GO:0019899 enzyme binding; GO:0005515 protein binding; GO:0005737 cytoplasm; GO:1902600 proton transmembrane transport; GO:0005829 cytosol; GO:0005739 mitochondrion; GO:0046872 metal ion binding; GO:0005783 endoplasmic reticulum; GO:0006979 response to oxidative stress; GO:0043231 intracellular membrane-bounded organelle; GO:0020037 heme binding; GO:0003674 molecular_function…	NA
BMSK0011922	0.51606	NA	NoDiff	0.83029	0.258389	0.271751	0.375865	0.434633	0.0990058	BMSK_chr20	11985156	11990544	+	BMSK0011922	NA	Metabolic pathways,Glycosphingolipid biosynthesis - lacto and neolacto series,Glycosphingolipid biosynthesis - globo and isoglobo series,Glycosphingolipid biosynthesis - ganglio series	GO:0016020 membrane; GO:0006486 protein glycosylation; GO:0016740 transferase activity; GO:0019901 protein kinase binding; GO:0005794 Golgi apparatus; GO:0000139 Golgi membrane; GO:0006629 lipid metabolic process; GO:0016757 transferase activity, transferring glycosyl groups; GO:0009312 oligosaccharide biosynthetic process; GO:0008499 UDP-galactose:beta-N-acetylglucosamine beta-1,3-galactosyltran…	ko01100 Metabolic pathways; ko00601 Glycosphingolipid biosynthesis - lacto and neolacto series; ko00603 Glycosphingolipid biosynthesis - globo and isoglobo series; ko00604 Glycosphingolipid biosynthesis - ganglio series
BMSK0001044	0.516259	NA	NoDiff	1.33474	0.124613	0.0436857	0.151057	0.436688	0.437685	BMSK_chr2	8221878	8229313	+	BMSK0001044	NA	NA	NA	NA
BMSK0009408	0.517264	NA	NoDiff	0.176381	0.301898	0.317509	0.109789	0.22217	0.231354	BMSK_chr16	8084502	8099765	-	BMSK0009408	NA	Metabolic pathways,Biosynthesis of secondary metabolites,Phenylpropanoid biosynthesis,Ubiquinone and other terpenoid-quinone biosynthesis,Biosynthesis of secondary metabolites - unclassified	GO:0005737 cytoplasm; GO:0005524 ATP binding; GO:0000166 nucleotide binding; GO:0016740 transferase activity; GO:0046872 metal ion binding; GO:0016746 transferase activity, transferring acyl groups; GO:0005575 cellular_component; GO:0016491 oxidoreductase activity; GO:0006629 lipid metabolic process; GO:0004497 monooxygenase activity; GO:0006631 fatty acid metabolic process; GO:0005777 peroxisome…	ko01100 Metabolic pathways; ko01110 Biosynthesis of secondary metabolites; ko00940 Phenylpropanoid biosynthesis; ko00130 Ubiquinone and other terpenoid-quinone biosynthesis; ko00999 Biosynthesis of secondary metabolites - unclassified
BMSK0005888	0.518347	NA	NoDiff	1.58743	2.35481	2.09556	0.658732	1.52345	2.08218	BMSK_chr10	17757591	17757881	+	BMSK0005888	NA	NA	NA	NA
BMSK0012233	0.526741	NA	NoDiff	3.04913	0.173965	1.09777	1.26529	0.73156	0.833218	BMSK_chr21	10253951	10254974	-	BMSK0012233	NA	GnRH signaling pathway,Chemokine signaling pathway,Neuroactive ligand-receptor interaction,Cytokine-cytokine receptor interaction,Viral protein interaction with cytokine and cytokine receptor	GO:0005886 plasma membrane; GO:0016020 membrane; GO:0009897 external side of plasma membrane; GO:0005515 protein binding; GO:0005737 cytoplasm; GO:0043025 neuronal cell body; GO:0098793 presynapse; GO:0043005 neuron projection; GO:0007268 chemical synaptic transmission; GO:0007204 positive regulation of cytosolic calcium ion concentration; GO:0070374 positive regulation of ERK1 and ERK2 cascade; …	ko04912 GnRH signaling pathway; ko04062 Chemokine signaling pathway; ko04080 Neuroactive ligand-receptor interaction; ko04060 Cytokine-cytokine receptor interaction; ko04061 Viral protein interaction with cytokine and cytokine receptor
BMSK0001671	0.529286	NA	NoDiff	0.208082	0.474878	0.699207	0.0863473	0.299544	0.591359	BMSK_chr4	1045430	1052379	-	BMSK0001671	NA	NA	NA	NA
BMSK0001740	0.541736	NA	NoDiff	0.712875	0.542299	0.228136	0.0493032	0.456096	0.519475	BMSK_chr4	3115011	3118019	+	BMSK0001740	NA	NA	GO:0005886 plasma membrane; GO:0005515 protein binding; GO:0010977 negative regulation of neuron projection development; GO:0003677 DNA binding; GO:0005634 nucleus; GO:0046872 metal ion binding; GO:0005654 nucleoplasm; GO:0016604 nuclear body; GO:1990837 sequence-specific double-stranded DNA binding; GO:0071222 cellular response to lipopolysaccharide; GO:0045944 positive regulation of transcripti…	NA
BMSK0002959	0.54774	NA	NoDiff	0.399259	0.820057	0.335402	0.455618	0.383168	0.218206	BMSK_chr5	16089624	16090780	-	BMSK0002959	NA	Hippo signaling pathway - fly	NA	ko04391 Hippo signaling pathway - fly
BMSK0004070	0.556867	NA	NoDiff	0.783618	0.804754	0.634776	0.365823	0.493524	0.642404	BMSK_chr7	12003430	12004215	+	BMSK0004070	NA	NA	GO:0005886 plasma membrane; GO:0016020 membrane; GO:0006814 sodium ion transport; GO:0035725 sodium ion transmembrane transport; GO:0017080 sodium channel regulator activity; GO:0045433 male courtship behavior, veined wing generated song production; GO:0034605 cellular response to heat; GO:0002028 regulation of sodium ion transport; GO:0005248 voltage-gated sodium channel activity	NA
BMSK0003102	0.55717	NA	NoDiff	0.85545	1.99132	0.985549	1.27794	0.738876	0.561033	BMSK_chr6	456842	457291	-	BMSK0003102	NA	NA	NA	NA
BMSK0001232	0.559373	NA	NoDiff	0.0463519	0.116361	0.155754	0.0577035	0.100089	0.0607983	BMSK_chr3	3448688	3454300	+	BMSK0001232	NA	NA	NA	NA
BMSK0011723	0.560079	NA	NoDiff	0.896396	0.545526	0.860602	0.371975	0.645202	0.522566	BMSK_chr20	8065590	8067549	-	BMSK0011723	NA	NA	NA	NA
BMSK0012267	0.560797	NA	NoDiff	0.606224	1.52185	1.01853	0.503126	0.872688	0.795165	BMSK_chr21	11279328	11279942	+	BMSK0012267	NA	NA	NA	NA
BMSK0004846	0.561311	NA	NoDiff	1.1406	0.715834	0.615968	0.769131	0.342072	0.498696	BMSK_chr9	3632353	3633210	+	BMSK0004846	NA	NA	NA	NA
BMSK0014493	0.563818	NA	NoDiff	0.382403	0.407263	0.27535	0.132237	0.366991	0.222927	BMSK_chr25	392155	395654	-	BMSK0014493	NA	Cholinergic synapse,Insect hormone biosynthesis,Glycerophospholipid metabolism,Drug metabolism - other enzymes	GO:0005886 plasma membrane; GO:0016020 membrane; GO:0019899 enzyme binding; GO:0009897 external side of plasma membrane; GO:0005515 protein binding; GO:0009986 cell surface; GO:0042391 regulation of membrane potential; GO:0042802 identical protein binding; GO:0060041 retina development in camera-type eye; GO:0045202 synapse; GO:0031410 cytoplasmic vesicle; GO:0005737 cytoplasm; GO:0043025 neurona…	ko04725 Cholinergic synapse; ko00981 Insect hormone biosynthesis; ko00564 Glycerophospholipid metabolism; ko00983 Drug metabolism - other enzymes
BMSK0005769	0.571271	NA	NoDiff	0.125987	0.172513	0.0272151	0.0392102	0.0906818	0.090889	BMSK_chr10	15472393	15493221	-	BMSK0005769	NA	Longevity regulating pathway - multiple species,Huntington disease,Peroxisome,Prion diseases,Amyotrophic lateral sclerosis (ALS)	GO:0005886 plasma membrane; GO:0007283 spermatogenesis; GO:0005515 protein binding; GO:0042802 identical protein binding; GO:0007605 sensory perception of sound; GO:0031410 cytoplasmic vesicle; GO:0005737 cytoplasm; GO:0043025 neuronal cell body; GO:0008270 zinc ion binding; GO:0042803 protein homodimerization activity; GO:0042542 response to hydrogen peroxide; GO:0005829 cytosol; GO:0005634 nucl…	ko04213 Longevity regulating pathway - multiple species; ko05016 Huntington disease; ko04146 Peroxisome; ko05020 Prion diseases; ko05014 Amyotrophic lateral sclerosis (ALS)
BMSK0004751	0.57251	NA	NoDiff	0	0.0655615	1.17218	0.298027	0.206775	0.314011	BMSK_chr9	252219	259624	-	BMSK0004751	NA	Insect hormone biosynthesis	GO:0016740 transferase activity; GO:0005739 mitochondrion; GO:0006718 juvenile hormone biosynthetic process; GO:0008049 male courtship behavior; GO:0006744 ubiquinone biosynthetic process; GO:0032259 methylation; GO:0008168 methyltransferase activity; GO:0019010 farnesoic acid O-methyltransferase activity; GO:0035049 juvenile hormone acid methyltransferase activity; GO:0004395 hexaprenyldihydroxy…	ko00981 Insect hormone biosynthesis
BMSK0013001	0.572614	NA	NoDiff	0.491952	0.463119	0.39851	0.306216	0.26557	0.322639	BMSK_chr22	18202565	18215465	+	BMSK0013001	NA	NA	NA	NA
BMSK0007245	0.574701	NA	NoDiff	0.267594	0.183207	0.550518	0.237948	0.247637	0.175497	BMSK_chr12	13848123	13853157	+	BMSK0007245	NA	NA	NA	NA
BMSK0006775	0.575803	NA	NoDiff	0.284798	0.844943	0.341783	0.295455	0.20499	0.498081	BMSK_chr12	109468	112370	-	BMSK0006775	NA	NA	NA	NA
BMSK0012946	0.57651	NA	NoDiff	0.278447	0.063546	0.400992	0.0866596	0.100209	0.304358	BMSK_chr22	16066206	16075579	-	BMSK0012946	NA	NA	NA	NA
BMSK0013114	0.57822	NA	NoDiff	0.497355	1.63446	0.143248	0.371494	0.787561	0.391418	BMSK_chr23	2480028	2484044	+	BMSK0013114	NA	NA	NA	NA
BMSK0000679	0.594213	NA	NoDiff	0.64092	0.548506	0.288435	0.299206	0.345988	0.315253	BMSK_chr1	20272697	20273910	-	BMSK0000679	NA	NA	NA	NA
BMSK0007259	0.598798	NA	NoDiff	0.0187919	0.128659	0.0541246	0.0467881	0.0270518	0.0616219	BMSK_chr12	14064950	14069046	-	BMSK0007259	NA	Metabolic pathways,Retinol metabolism	GO:0005886 plasma membrane; GO:0016020 membrane; GO:0019899 enzyme binding; GO:0005515 protein binding; GO:0042802 identical protein binding; GO:0007601 visual perception; GO:0005737 cytoplasm; GO:0005829 cytosol; GO:0005634 nucleus; GO:0005739 mitochondrion; GO:0046872 metal ion binding; GO:0006915 apoptotic process; GO:0005783 endoplasmic reticulum; GO:0005654 nucleoplasm; GO:0019904 protein do…	ko01100 Metabolic pathways; ko00830 Retinol metabolism
BMSK0015258	0.600832	NA	NoDiff	0.0594177	0.0915305	0.0855677	0.0277384	0.0320754	0.0974204	BMSK_chr26	6301059	6374109	+	BMSK0015258	NA	Transcriptional misregulation in cancer	GO:0048565 digestive tract development; GO:0005515 protein binding; GO:0007605 sensory perception of sound; GO:0007601 visual perception; GO:0005737 cytoplasm; GO:0035264 multicellular organism growth; GO:0042803 protein homodimerization activity; GO:0005829 cytosol; GO:0007417 central nervous system development; GO:0001764 neuron migration; GO:0048513 animal organ development; GO:0002009 morphog…	ko05202 Transcriptional misregulation in cancer
BMSK0011915	0.602475	NA	NoDiff	0.451822	0.742414	0.455469	0.337484	0.455293	0.29632	BMSK_chr20	11879336	11881059	+	BMSK0011915	NA	NA	NA	NA
BMSK0011812	0.603385	NA	NoDiff	0.415043	0.497277	0.896558	0.32293	0.597474	0.272199	BMSK_chr20	9375302	9379051	-	BMSK0011812	NA	Thyroid hormone synthesis,Cholesterol metabolism,Hedgehog signaling pathway	GO:0005886 plasma membrane; GO:0016324 apical plasma membrane; GO:0016020 membrane; GO:0005515 protein binding; GO:0006897 endocytosis; GO:0005905 clathrin-coated pit; GO:0030334 regulation of cell migration; GO:0040018 positive regulation of multicellular organism growth; GO:0005509 calcium ion binding; GO:0040017 positive regulation of locomotion; GO:0030139 endocytic vesicle; GO:0002119 nemato…	ko04918 Thyroid hormone synthesis; ko04979 Cholesterol metabolism; ko04340 Hedgehog signaling pathway
BMSK0015102	0.610149	NA	NoDiff	0.847213	0.290022	0.915056	0.197756	0.228675	0.902901	BMSK_chr26	1786265	1788731	-	BMSK0015102	NA	NA	GO:0010468 regulation of gene expression; GO:0007409 axonogenesis; GO:0007419 ventral cord development; GO:0048813 dendrite morphogenesis; GO:0003677 DNA binding; GO:0005634 nucleus; GO:0006355 regulation of transcription, DNA-templated; GO:0030154 cell differentiation; GO:0007424 open tracheal system development; GO:0007420 brain development; GO:0000978 RNA polymerase II proximal promoter sequen…	NA
BMSK0015816	0.61489	NA	NoDiff	0.625939	1.07137	0.112677	0.194808	0.901068	0.102628	BMSK_chr28	2253175	2254187	+	BMSK0015816	NA	NA	NA	NA
BMSK0011729	0.615306	NA	NoDiff	1.20298	0.823616	1.87678	0.748793	0.577247	1.18343	BMSK_chr20	8155711	8156094	-	BMSK0011729	NA	NA	NA	NA
BMSK0004102	0.616307	NA	NoDiff	1.36508	2.05612	0.196586	1.01963	0.589528	0.716213	BMSK_chr7	12774105	12775005	+	BMSK0004102	NA	NA	GO:0005576 extracellular region; GO:0007629 flight behavior; GO:0007218 neuropeptide signaling pathway; GO:0005179 hormone activity	NA
BMSK0006819	0.617152	NA	NoDiff	0.326231	0.186128	0.0587258	0.135375	0.117406	0.106977	BMSK_chr12	1147523	1173806	+	BMSK0006819	NA	Ras signaling pathway,Transcriptional misregulation in cancer,Viral carcinogenesis,Toll and Imd signaling pathway	NA	ko04014 Ras signaling pathway; ko05202 Transcriptional misregulation in cancer; ko05203 Viral carcinogenesis; ko04624 Toll and Imd signaling pathway
BMSK0008090	0.624138	NA	NoDiff	0.439443	0.541556	0.506275	0	0.695859	0.288202	BMSK_chr14	5320159	5321034	+	BMSK0008090	NA	NA	NA	NA
BMSK0002239	0.626218	NA	NoDiff	0.28436	0.778747	0.153565	0.30975	0.153506	0.326363	BMSK_chr4	14858839	14861562	+	BMSK0002239	NA	Metabolic pathways,Oxidative phosphorylation,Phagosome,Vibrio cholerae infection,Human papillomavirus infection,Epithelial cell signaling in Helicobacter pylori infection,Rheumatoid arthritis,mTOR signaling pathway,Synaptic vesicle cycle,Collecting duct acid secretion	GO:0005515 protein binding; GO:0042995 cell projection; GO:0005737 cytoplasm; GO:0005856 cytoskeleton; GO:0007420 brain development; GO:0005576 extracellular region; GO:0060271 cilium assembly; GO:0003674 molecular_function; GO:0005929 cilium; GO:0007507 heart development; GO:0032474 otolith morphogenesis; GO:0097728 9+0 motile cilium; GO:0097729 9+2 motile cilium; GO:0030324 lung development; GO…	ko01100 Metabolic pathways; ko00190 Oxidative phosphorylation; ko04145 Phagosome; ko05110 Vibrio cholerae infection; ko05165 Human papillomavirus infection; ko05120 Epithelial cell signaling in Helicobacter pylori infection; ko05323 Rheumatoid arthritis; ko04150 mTOR signaling pathway; ko04721 Synaptic vesicle cycle; ko04966 Collecting duct acid secretion
BMSK0013573	0.629875	NA	NoDiff	0.233305	0.124236	0.186657	0.0645424	0.111951	0.17001	BMSK_chr23	17208809	17226897	+	BMSK0013573	NA	Lysosome,Other glycan degradation	GO:0016020 membrane; GO:0005515 protein binding; GO:0070062 extracellular exosome; GO:0006486 protein glycosylation; GO:0008270 zinc ion binding; GO:0005773 vacuole; GO:0007611 learning or memory; GO:0005829 cytosol; GO:0046872 metal ion binding; GO:0005654 nucleoplasm; GO:0036211 protein modification process; GO:0043231 intracellular membrane-bounded organelle; GO:0005764 lysosome; GO:0005576 ex…	ko04142 Lysosome; ko00511 Other glycan degradation
BMSK0013941	0.633095	NA	NoDiff	2.26443	1.69128	0.592911	0.89695	0.889021	1.08006	BMSK_chr24	6170713	6171205	-	BMSK0013941	NA	NA	NA	NA
BMSK0013095	0.638405	NA	NoDiff	0.2141	0.381117	0.369992	0.23988	0.123283	0.252746	BMSK_chr23	2153016	2158920	-	BMSK0013095	NA	Metabolic pathways,Glycosaminoglycan biosynthesis - heparan sulfate / heparin	GO:0016020 membrane; GO:0019899 enzyme binding; GO:0005515 protein binding; GO:0070062 extracellular exosome; GO:0045202 synapse; GO:0035264 multicellular organism growth; GO:0006486 protein glycosylation; GO:0042803 protein homodimerization activity; GO:0016740 transferase activity; GO:0007411 axon guidance; GO:0016043 cellular component organization; GO:0046872 metal ion binding; GO:0007155 cel…	ko01100 Metabolic pathways; ko00534 Glycosaminoglycan biosynthesis - heparan sulfate / heparin
BMSK0007873	0.639713	NA	NoDiff	1.80338	1.23468	0	0	0	2.00152	BMSK_chr13	16921729	16922372	+	BMSK0007873	NA	NA	NA	NA
BMSK0006427	0.642519	NA	NoDiff	0.612804	0.495838	0.361023	0.554822	0.200491	0.146145	BMSK_chr11	11041592	11051576	+	BMSK0006427	NA	NA	GO:0016020 membrane; GO:0005515 protein binding; GO:0005737 cytoplasm; GO:0042803 protein homodimerization activity; GO:0016740 transferase activity; GO:0008283 cell proliferation; GO:0005794 Golgi apparatus; GO:0016746 transferase activity, transferring acyl groups; GO:0016407 acetyltransferase activity; GO:0005575 cellular_component; GO:0000139 Golgi membrane; GO:0007059 chromosome segregation;…	NA
BMSK0015664	0.644361	NA	NoDiff	0.121436	0.30485	0.116587	0.0755879	0.145677	0.132737	BMSK_chr27	8851959	8853860	-	BMSK0015664	NA	NA	NA	NA
BMSK0006269	0.653078	NA	NoDiff	0.242108	1.16031	2.09197	0	0.697052	1.58783	BMSK_chr11	6752584	6752901	+	BMSK0006269	NA	NA	NA	NA
BMSK0010038	0.654249	NA	NoDiff	0.228308	0.104207	0.182659	0.11053	0.0730355	0.133095	BMSK_chr17	9093582	9103283	-	BMSK0010038	NA	NA	GO:0005886 plasma membrane; GO:0016020 membrane; GO:0000166 nucleotide binding; GO:0005739 mitochondrion; GO:0005743 mitochondrial inner membrane; GO:0008150 biological_process; GO:0005525 GTP binding; GO:0016787 hydrolase activity; GO:0005759 mitochondrial matrix; GO:0045727 positive regulation of translation; GO:0043022 ribosome binding; GO:0003924 GTPase activity; GO:0006412 translation; GO:00…	NA
BMSK0011752	0.654741	NA	NoDiff	1.01638	0.782843	0.914804	0.158161	0.823005	0.749896	BMSK_chr20	8396555	8397968	+	BMSK0011752	NA	Tight junction	GO:0016020 membrane; GO:0008270 zinc ion binding; GO:0016740 transferase activity; GO:0003677 DNA binding; GO:0046872 metal ion binding; GO:0071897 DNA biosynthetic process; GO:0016787 hydrolase activity; GO:0006508 proteolysis; GO:0008233 peptidase activity; GO:0003824 catalytic activity; GO:0008152 metabolic process; GO:0003723 RNA binding; GO:0020002 host cell plasma membrane; GO:0033644 host …	ko04530 Tight junction
BMSK0015029	0.656038	NA	NoDiff	0.177725	0.389373	0.127971	0.0885	0.102337	0.256428	BMSK_chr25	14543558	14665864	-	BMSK0015029	NA	NA	NA	NA
BMSK0004733	0.657481	NA	NoDiff	1.24178	2.83395	2.08634	1.0306	2.38347	0.542935	BMSK_chr8	16142501	16143927	+	BMSK0004733	NA	NA	NA	NA
BMSK0011443	0.65949	NA	NoDiff	0.772997	0.423385	1.1132	0.192461	0.556382	0.709741	BMSK_chr20	1352640	1357007	-	BMSK0011443	NA	Pancreatic secretion,Influenza A,Neuroactive ligand-receptor interaction,Protein digestion and absorption,Complement and coagulation cascades,Staphylococcus aureus infection	GO:0005886 plasma membrane; GO:0016020 membrane; GO:0006811 ion transport; GO:0005515 protein binding; GO:0006814 sodium ion transport; GO:0009986 cell surface; GO:0070062 extracellular exosome; GO:0030163 protein catabolic process; GO:0005576 extracellular region; GO:0016787 hydrolase activity; GO:0046718 viral entry into host cell; GO:0006508 proteolysis; GO:0008233 peptidase activity; GO:00056…	ko04972 Pancreatic secretion; ko05164 Influenza A; ko04080 Neuroactive ligand-receptor interaction; ko04974 Protein digestion and absorption; ko04610 Complement and coagulation cascades; ko05150 Staphylococcus aureus infection
BMSK0001137	0.673832	NA	NoDiff	0.549932	1.12953	0.527973	0.228204	0.395826	0.781439	BMSK_chr3	1578810	1579649	+	BMSK0001137	NA	mRNA surveillance pathway	NA	ko03015 mRNA surveillance pathway
BMSK0006649	0.694695	NA	NoDiff	0.688953	1.17923	0.496082	0.214419	0.247945	1.01664	BMSK_chr11	16069142	16069874	+	BMSK0006649	NA	NA	NA	NA
BMSK0009312	0.704317	NA	NoDiff	0.90577	0.620134	0.869602	0.187932	1.08658	0.198012	BMSK_chr16	5283410	5288745	+	BMSK0009312	NA	NA	NA	NA
BMSK0015290	0.707006	NA	NoDiff	0.582159	2.19216	0.838369	0.72473	0.9428	0.572699	BMSK_chr26	7212664	7213192	+	BMSK0015290	NA	NA	NA	NA
BMSK0001711	0.708286	NA	NoDiff	0.0770162	0.281221	0.184852	0.0798979	0.0554341	0.202039	BMSK_chr4	1776981	1779979	-	BMSK0001711	NA	mRNA surveillance pathway	GO:0016020 membrane; GO:0008270 zinc ion binding; GO:0016740 transferase activity; GO:0003677 DNA binding; GO:0046872 metal ion binding; GO:0071897 DNA biosynthetic process; GO:0016787 hydrolase activity; GO:0046718 viral entry into host cell; GO:0006508 proteolysis; GO:0008233 peptidase activity; GO:0003824 catalytic activity; GO:0008152 metabolic process; GO:0003723 RNA binding; GO:0020002 host…	ko03015 mRNA surveillance pathway
BMSK0012048	0.712977	NA	NoDiff	0.282016	0.347548	0.0812266	0.157987	0.121793	0.147965	BMSK_chr21	3461554	3467628	-	BMSK0012048	NA	NA	NA	NA
BMSK0011673	0.717571	NA	NoDiff	2.11602	0.780084	1.05483	0.709216	0.234316	1.38776	BMSK_chr20	6891555	6892259	+	BMSK0011673	NA	NA	NA	NA
BMSK0002577	0.726966	NA	NoDiff	0.464918	1.52787	0.267812	0.347266	0.736198	0.304909	BMSK_chr5	6014233	6018727	+	BMSK0002577	NA	NA	NA	NA
BMSK0015486	0.729319	NA	NoDiff	0.529144	1.44911	0.476264	0.329366	0.571296	0.607304	BMSK_chr27	1028643	1034911	+	BMSK0015486	NA	Pancreatic secretion,Influenza A,Neuroactive ligand-receptor interaction,Protein digestion and absorption	GO:0005886 plasma membrane; GO:0016020 membrane; GO:0005515 protein binding; GO:0042802 identical protein binding; GO:0070062 extracellular exosome; GO:0005737 cytoplasm; GO:0043025 neuronal cell body; GO:0008270 zinc ion binding; GO:0007596 blood coagulation; GO:0042803 protein homodimerization activity; GO:0005829 cytosol; GO:0003677 DNA binding; GO:0005634 nucleus; GO:0046872 metal ion binding…	ko04972 Pancreatic secretion; ko05164 Influenza A; ko04080 Neuroactive ligand-receptor interaction; ko04974 Protein digestion and absorption
BMSK0007918	0.731826	NA	NoDiff	0.144875	0.212546	0.193732	0.0257649	0.148967	0.162881	BMSK_chr14	272432	291854	-	BMSK0007918	NA	Huntington disease	GO:0005515 protein binding; GO:0051649 establishment of localization in cell; GO:0042995 cell projection; GO:0005737 cytoplasm; GO:0005524 ATP binding; GO:0000166 nucleotide binding; GO:0005829 cytosol; GO:0005856 cytoskeleton; GO:0016567 protein ubiquitination; GO:0005576 extracellular region; GO:0005874 microtubule; GO:0060271 cilium assembly; GO:0005575 cellular_component; GO:0003674 molecular…	ko05016 Huntington disease
BMSK0006431	0.735707	NA	NoDiff	0.163462	1.00722	1.53011	0.30524	0.705932	0.643223	BMSK_chr11	11100100	11103203	-	BMSK0006431	NA	NA	NA	NA
BMSK0015720	0.7373	NA	NoDiff	0.972102	0.310589	0.466643	0.040339	0.326523	0.68004	BMSK_chr27	10201159	10214368	-	BMSK0015720	NA	NA	GO:0022857 transmembrane transporter activity; GO:0005886 plasma membrane; GO:0016323 basolateral plasma membrane; GO:0016020 membrane; GO:0006811 ion transport; GO:0005515 protein binding; GO:0035725 sodium ion transmembrane transport; GO:0005739 mitochondrion; GO:0032991 protein-containing complex; GO:0005743 mitochondrial inner membrane; GO:0098655 cation transmembrane transport; GO:0048793 pr…	NA
BMSK0003191	0.746815	NA	NoDiff	0.209024	0.222612	0.217401	0.130107	0.0835832	0.167548	BMSK_chr6	2382289	2406902	-	BMSK0003191	NA	Hippo signaling pathway - fly,Hippo signaling pathway - multiple species	GO:0005886 plasma membrane; GO:0016020 membrane; GO:0048565 digestive tract development; GO:0005925 focal adhesion; GO:0005515 protein binding; GO:0070062 extracellular exosome; GO:0007605 sensory perception of sound; GO:0045202 synapse; GO:0032420 stereocilium; GO:0007601 visual perception; GO:0005737 cytoplasm; GO:0030425 dendrite; GO:0098978 glutamatergic synapse; GO:0050804 modulation of chem…	ko04391 Hippo signaling pathway - fly; ko04392 Hippo signaling pathway - multiple species
BMSK0014211	0.752608	NA	NoDiff	0.596826	0.122585	0.128924	0.0742988	0.257747	0.156567	BMSK_chr24	11983737	11988087	-	BMSK0014211	NA	NA	GO:0005886 plasma membrane; GO:0016020 membrane; GO:0005925 focal adhesion; GO:0005515 protein binding; GO:0070062 extracellular exosome; GO:0051649 establishment of localization in cell; GO:0042995 cell projection; GO:0045202 synapse; GO:0005737 cytoplasm; GO:0030424 axon; GO:0043204 perikaryon; GO:0098793 presynapse; GO:0098978 glutamatergic synapse; GO:0043005 neuron projection; GO:0045177 api…	NA
BMSK0007208	0.758448	NA	NoDiff	0.411934	0.366639	0.415259	0.205127	0.0592998	0.432257	BMSK_chr12	12478631	12480591	-	BMSK0007208	NA	Ribosome biogenesis in eukaryotes	GO:0005515 protein binding; GO:0008270 zinc ion binding; GO:0005634 nucleus; GO:0005739 mitochondrion; GO:0005730 nucleolus; GO:0005654 nucleoplasm; GO:0005575 cellular_component; GO:0003674 molecular_function; GO:0008150 biological_process; GO:0003723 RNA binding; GO:0070181 small ribosomal subunit rRNA binding; GO:0004540 ribonuclease activity; GO:0003730 mRNA 3'-UTR binding; GO:0042254 ribosom…	ko03008 Ribosome biogenesis in eukaryotes
BMSK0010098	0.767242	NA	NoDiff	0.664857	1.27454	0.765971	0.331073	0.669965	0.610451	BMSK_chr17	10209100	10213136	-	BMSK0010098	NA	NA	NA	NA
BMSK0005863	0.768106	NA	NoDiff	2.30971	1.93275	1.29353	1.27794	0.369438	1.51479	BMSK_chr10	17122015	17123172	-	BMSK0005863	NA	NA	NA	NA
BMSK0013394	0.777409	NA	NoDiff	0.101638	0.417516	0.109777	0.126529	0.146312	0.0999861	BMSK_chr23	12336897	12338411	-	BMSK0013394	NA	Longevity regulating pathway,Longevity regulating pathway - multiple species,Metabolic pathways,Peroxisome,Longevity regulating pathway - worm,FoxO signaling pathway,Tryptophan metabolism,Biosynthesis of secondary metabolites,Carbon metabolism,Biosynthesis of antibiotics,Glyoxylate and dicarboxylate metabolism,MAPK signaling pathway - yeast,MAPK signaling pathway - plant,Amyotrophic lateral scler…	GO:0005886 plasma membrane; GO:0016020 membrane; GO:0019899 enzyme binding; GO:0005925 focal adhesion; GO:0042802 identical protein binding; GO:0070062 extracellular exosome; GO:0071363 cellular response to growth factor stimulus; GO:0005737 cytoplasm; GO:0042803 protein homodimerization activity; GO:0014823 response to activity; GO:0042542 response to hydrogen peroxide; GO:0005829 cytosol; GO:00…	ko04211 Longevity regulating pathway; ko04213 Longevity regulating pathway - multiple species; ko01100 Metabolic pathways; ko04146 Peroxisome; ko04212 Longevity regulating pathway - worm; ko04068 FoxO signaling pathway; ko00380 Tryptophan metabolism; ko01110 Biosynthesis of secondary metabolites; ko01200 Carbon metabolism; ko01130 Biosynthesis of antibiotics; ko00630 Glyoxylate and dicarboxylate …
BMSK0008659	0.777672	NA	NoDiff	0.869949	1.34012	0.78301	0.338438	0.782707	0.64186	BMSK_chr15	8884680	8887597	+	BMSK0008659	NA	NA	NA	NA
BMSK0002728	0.778633	NA	NoDiff	0.597487	1.11033	0.430222	0.637553	0.307182	0.279895	BMSK_chr5	10456061	10457063	+	BMSK0002728	NA	NA	NA	NA
BMSK0009122	0.781166	NA	NoDiff	0.974563	4.0034	3.50868	1.21323	2.10439	1.7044	BMSK_chr16	1114528	1114940	+	BMSK0009122	NA	NA	NA	NA
BMSK0009842	0.781986	NA	NoDiff	0.38624	0.440731	2.31761	0.400692	0.834015	0.591055	BMSK_chr17	3696154	3697619	-	BMSK0009842	NA	Apoptosis	GO:0005886 plasma membrane; GO:0005515 protein binding; GO:0005737 cytoplasm; GO:0005829 cytosol; GO:0042981 regulation of apoptotic process; GO:0005634 nucleus; GO:0006915 apoptotic process; GO:0043065 positive regulation of apoptotic process; GO:0032991 protein-containing complex; GO:0005654 nucleoplasm; GO:0019904 protein domain specific binding; GO:0000785 chromatin; GO:0070242 thymocyte apop…	ko04210 Apoptosis
BMSK0001015	0.785087	NA	NoDiff	0.0233836	0.0240143	0.0547216	0.0145551	0.029454	0.0153358	BMSK_chr2	7506428	7546534	+	BMSK0001015	NA	Metabolic pathways,Axon regeneration,Amoebiasis,Gastric cancer,Amino sugar and nucleotide sugar metabolism	NA	ko01100 Metabolic pathways; ko04361 Axon regeneration; ko05146 Amoebiasis; ko05226 Gastric cancer; ko00520 Amino sugar and nucleotide sugar metabolism
BMSK0010560	0.788284	NA	NoDiff	0.289438	0.429354	0.382086	0.210188	0.138886	0.284735	BMSK_chr18	5933534	5935129	-	BMSK0010560	NA	NA	NA	NA
BMSK0013839	0.789298	NA	NoDiff	0.608402	0.265072	0.238953	0.206564	0.15924	0.253916	BMSK_chr24	2397460	2401089	-	BMSK0013839	NA	NA	GO:0005576 extracellular region; GO:0008150 biological_process; GO:0031012 extracellular matrix; GO:0040003 chitin-based cuticle development; GO:0005198 structural molecule activity; GO:0030023 extracellular matrix constituent conferring elasticity; GO:0008061 chitin binding; GO:0042302 structural constituent of cuticle; GO:0008010 structural constituent of chitin-based larval cuticle; GO:0032992…	NA
BMSK0005812	0.794707	NA	NoDiff	0.536052	0.504635	0.771971	0.333666	0.482295	0.219726	BMSK_chr10	15954707	15997233	+	BMSK0005812	NA	NA	GO:0005886 plasma membrane; GO:0016020 membrane; GO:0005515 protein binding; GO:0042802 identical protein binding; GO:0042995 cell projection; GO:0005737 cytoplasm; GO:0000166 nucleotide binding; GO:0005829 cytosol; GO:0005856 cytoskeleton; GO:0005874 microtubule; GO:0005575 cellular_component; GO:0003674 molecular_function; GO:0008150 biological_process; GO:0005929 cilium; GO:0016787 hydrolase a…	NA
BMSK0013341	0.795349	NA	NoDiff	0.819048	0.685373	0.262114	0.113293	0.131006	0.775897	BMSK_chr23	10428720	10430887	+	BMSK0013341	NA	Metabolic pathways,Longevity regulating pathway - worm,PPAR signaling pathway,AMPK signaling pathway,Fatty acid metabolism,Biosynthesis of unsaturated fatty acids	GO:0016020 membrane; GO:0005515 protein binding; GO:0009791 post-embryonic development; GO:0046872 metal ion binding; GO:0005783 endoplasmic reticulum; GO:0005730 nucleolus; GO:0045087 innate immune response; GO:0050830 defense response to Gram-positive bacterium; GO:0042552 myelination; GO:0043231 intracellular membrane-bounded organelle; GO:0045471 response to ethanol; GO:0020037 heme binding; …	ko01100 Metabolic pathways; ko04212 Longevity regulating pathway - worm; ko03320 PPAR signaling pathway; ko04152 AMPK signaling pathway; ko01212 Fatty acid metabolism; ko01040 Biosynthesis of unsaturated fatty acids
BMSK0013792	0.801345	NA	NoDiff	0.321799	0.11016	0.28964	0.12519	0.144764	0.131904	BMSK_chr24	931669	934776	-	BMSK0013792	NA	NA	NA	NA
BMSK0015978	0.80599	NA	NoDiff	1.86644	0.851902	1.23194	0.871323	0	1.32608	BMSK_chr28	8143133	8143701	-	BMSK0015978	NA	NA	NA	NA
BMSK0000856	0.807335	NA	NoDiff	2.55688	0.583521	0.81826	0.795765	0.715701	0.652123	BMSK_chr2	3116247	3117493	+	BMSK0000856	NA	NA	NA	NA
BMSK0010909	0.809745	NA	NoDiff	0.36604	0.501218	0.263568	0.17721	0.43911	0.0266735	BMSK_chr19	1808590	1811636	+	BMSK0010909	NA	NA	GO:0005886 plasma membrane; GO:0016020 membrane; GO:0005829 cytosol; GO:0005739 mitochondrion; GO:0005743 mitochondrial inner membrane; GO:0005576 extracellular region; GO:0016829 lyase activity; GO:0016491 oxidoreductase activity; GO:0009507 chloroplast; GO:0009536 plastid; GO:0005975 carbohydrate metabolic process; GO:0050660 flavin adenine dinucleotide binding; GO:0009274 peptidoglycan-based c…	NA
BMSK0003447	0.821217	NA	NoDiff	0.0840508	0.201408	0.302604	0.0784761	0.120995	0.137808	BMSK_chr6	10845848	10851771	+	BMSK0003447	NA	NA	NA	NA
BMSK0015637	0.826363	NA	NoDiff	0.526131	1.56093	1.38909	0.873308	0.504926	0.575091	BMSK_chr27	7811785	7813795	-	BMSK0015637	NA	NA	NA	NA
BMSK0009566	0.834668	NA	NoDiff	1.9625	0	0.1087	0.751729	0.325975	0	BMSK_chr16	11463803	11465033	+	BMSK0009566	NA	NA	NA	NA
BMSK0002188	0.841297	NA	NoDiff	2.05308	2.81128	0.985549	0.85196	1.97033	0.448827	BMSK_chr4	13659516	13665224	+	BMSK0002188	NA	NA	NA	NA
BMSK0008284	0.846535	NA	NoDiff	0.0843269	0.635077	0.0607198	0.104979	0.121392	0.221218	BMSK_chr14	12206735	12212237	+	BMSK0008284	NA	NA	NA	NA
BMSK0014492	0.848575	NA	NoDiff	0.492667	0.030664	0.0322496	0.139391	0.0322372	0.117494	BMSK_chr25	379321	386827	-	BMSK0014492	NA	Cholinergic synapse,Glycerophospholipid metabolism,Drug metabolism - other enzymes	GO:0005886 plasma membrane; GO:0016020 membrane; GO:0019899 enzyme binding; GO:0005515 protein binding; GO:0009986 cell surface; GO:0042391 regulation of membrane potential; GO:0042802 identical protein binding; GO:0070062 extracellular exosome; GO:0060041 retina development in camera-type eye; GO:0045202 synapse; GO:0005737 cytoplasm; GO:0043025 neuronal cell body; GO:0030425 dendrite; GO:003042…	ko04725 Cholinergic synapse; ko00564 Glycerophospholipid metabolism; ko00983 Drug metabolism - other enzymes
BMSK0005126	0.850586	NA	NoDiff	3.802	2.81995	1.14068	1.38049	1.36829	1.45453	BMSK_chr9	12623026	12623268	-	BMSK0005126	NA	NA	NA	NA
BMSK0014914	0.85841	NA	NoDiff	0.651542	0.817808	0.625525	0.135184	0.390802	0.640955	BMSK_chr25	9994501	9996565	-	BMSK0014914	NA	NA	GO:0007283 spermatogenesis; GO:0070062 extracellular exosome; GO:0042995 cell projection; GO:0005737 cytoplasm; GO:0005829 cytosol; GO:0005856 cytoskeleton; GO:0030154 cell differentiation; GO:0005929 cilium; GO:0005516 calmodulin binding; GO:0036126 sperm flagellum; GO:0031514 motile cilium; GO:0030544 Hsp70 protein binding; GO:0007288 sperm axoneme assembly; GO:0002177 manchette; GO:0007286 spe…	NA
BMSK0014603	0.870843	NA	NoDiff	1.24798	1.18305	0.276494	0.418278	0.414581	0.629588	BMSK_chr25	3362213	3367457	-	BMSK0014603	NA	NA	NA	NA
BMSK0000027	0.873677	NA	NoDiff	0.503206	0.727318	0.281816	0.45243	0.241463	0.110006	BMSK_chr1	560514	561890	-	BMSK0000027	NA	NA	GO:0055085 transmembrane transport; GO:0016020 membrane; GO:0015297 antiporter activity; GO:0031410 cytoplasmic vesicle; GO:0005737 cytoplasm; GO:0002009 morphogenesis of an epithelium; GO:0005783 endoplasmic reticulum; GO:0007476 imaginal disc-derived wing morphogenesis; GO:0005794 Golgi apparatus; GO:0008150 biological_process; GO:0005789 endoplasmic reticulum membrane; GO:0005461 UDP-glucuroni…	NA
BMSK0005822	0.881737	NA	NoDiff	0.0296003	0.48638	0.149196	0.0368495	0.0852221	0.252368	BMSK_chr10	16147391	16165532	+	BMSK0005822	NA	NA	GO:0005515 protein binding; GO:0042995 cell projection; GO:0005737 cytoplasm; GO:0005856 cytoskeleton; GO:0003674 molecular_function; GO:0005929 cilium; GO:0030317 flagellated sperm motility; GO:0036126 sperm flagellum; GO:0031514 motile cilium; GO:0005930 axoneme; GO:0003341 cilium movement; GO:0044782 cilium organization; GO:0001536 radial spoke stalk	NA
BMSK0010589	0.881914	NA	NoDiff	0	1.36617	0.598673	0.20701	0.239377	0.654337	BMSK_chr18	6742725	6746164	-	BMSK0010589	NA	NA	NA	NA
BMSK0006347	0.893374	NA	NoDiff	1.07805	0.553562	0.323437	0.391434	0.387974	0.235673	BMSK_chr11	9465259	9468703	-	BMSK0006347	NA	Synaptic vesicle cycle	NA	ko04721 Synaptic vesicle cycle
BMSK0009781	0.896778	NA	NoDiff	0.39921	0.390455	0.780226	0.0709967	0.369438	0.411424	BMSK_chr17	2335322	2342750	-	BMSK0009781	NA	Lysosome,Cholesterol metabolism,Steroid biosynthesis	GO:0005886 plasma membrane; GO:0016020 membrane; GO:0005515 protein binding; GO:0005737 cytoplasm; GO:0000324 fungal-type vacuole; GO:0005773 vacuole; GO:0005829 cytosol; GO:0005739 mitochondrion; GO:0005654 nucleoplasm; GO:0050829 defense response to Gram-negative bacterium; GO:0071944 cell periphery; GO:0043231 intracellular membrane-bounded organelle; GO:0008283 cell proliferation; GO:0005764 …	ko04142 Lysosome; ko04979 Cholesterol metabolism; ko00100 Steroid biosynthesis
BMSK0004287	0.927698	NA	NoDiff	4.57021	1.92553	1.26569	1.09413	1.01216	1.84449	BMSK_chr8	4402833	4404657	-	BMSK0004287	NA	NA	NA	NA
BMSK0013418	0.938738	NA	NoDiff	0.892931	1.42647	0.428638	0.679317	0.142824	0.585614	BMSK_chr23	13271060	13421150	+	BMSK0013418	NA	NA	NA	NA
BMSK0011430	0.942519	NA	NoDiff	0.209926	0.179657	0.415684	0.0653344	0.113324	0.240934	BMSK_chr20	585762	590489	+	BMSK0011430	NA	Pancreatic secretion,Apelin signaling pathway,Fluid shear stress and atherosclerosis,Influenza A,Neuroactive ligand-receptor interaction,Prostate cancer,Transcriptional misregulation in cancer,Protein digestion and absorption,Complement and coagulation cascades	GO:0005886 plasma membrane; GO:0016020 membrane; GO:0007283 spermatogenesis; GO:0005515 protein binding; GO:0042802 identical protein binding; GO:0003073 regulation of systemic arterial blood pressure; GO:0005737 cytoplasm; GO:0009791 post-embryonic development; GO:0035264 multicellular organism growth; GO:0007596 blood coagulation; GO:0042803 protein homodimerization activity; GO:0005829 cytosol…	ko04972 Pancreatic secretion; ko04371 Apelin signaling pathway; ko05418 Fluid shear stress and atherosclerosis; ko05164 Influenza A; ko04080 Neuroactive ligand-receptor interaction; ko05215 Prostate cancer; ko05202 Transcriptional misregulation in cancer; ko04974 Protein digestion and absorption; ko04610 Complement and coagulation cascades
BMSK0001503	0.972866	NA	NoDiff	0.297469	0.296236	0.0194721	0.0673309	0.155717	0.0886775	BMSK_chr3	12254216	12258022	+	BMSK0001503	NA	ECM-receptor interaction	GO:0005886 plasma membrane; GO:0016020 membrane; GO:0005515 protein binding; GO:0009986 cell surface; GO:0070062 extracellular exosome; GO:0045202 synapse; GO:0098978 glutamatergic synapse; GO:0007596 blood coagulation; GO:0007268 chemical synaptic transmission; GO:0050731 positive regulation of peptidyl-tyrosine phosphorylation; GO:0046872 metal ion binding; GO:0043525 positive regulation of neu…	ko04512 ECM-receptor interaction
BMSK0009439	0.982334	NA	NoDiff	0.127362	0.217996	0.137561	0.0792767	0.137508	0.0278428	BMSK_chr16	8816663	8829266	+	BMSK0009439	NA	NA	GO:0005886 plasma membrane; GO:0016020 membrane; GO:0007283 spermatogenesis; GO:0005515 protein binding; GO:0045202 synapse; GO:0005737 cytoplasm; GO:0098978 glutamatergic synapse; GO:0005829 cytosol; GO:0005634 nucleus; GO:0005856 cytoskeleton; GO:0005739 mitochondrion; GO:0030154 cell differentiation; GO:0005575 cellular_component; GO:0003674 molecular_function; GO:0008150 biological_process; G…	NA
BMSK0008323	0.985994	NA	NoDiff	1.74512	0.140564	0.369581	0.447279	0.29555	0.33662	BMSK_chr15	2532	3888	+	BMSK0008323	NA	NA	NA	NA
BMSK0012202	0.99254	NA	NoDiff	0.282016	0.330998	0.522171	0.175541	0.260984	0.132111	BMSK_chr21	9243747	9253236	-	BMSK0012202	NA	NA	GO:0005886 plasma membrane; GO:0007283 spermatogenesis; GO:0005515 protein binding; GO:0060041 retina development in camera-type eye; GO:0042995 cell projection; GO:0005737 cytoplasm; GO:0030425 dendrite; GO:0030424 axon; GO:0043204 perikaryon; GO:0005773 vacuole; GO:0005524 ATP binding; GO:0000166 nucleotide binding; GO:0005829 cytosol; GO:0005634 nucleus; GO:0005856 cytoskeleton; GO:0046872 met…	NA
BMSK0000242	0.996255	NA	NoDiff	0.606702	0.290764	0.0873714	0.0755284	0.131006	0.278527	BMSK_chr1	7731217	7740730	-	BMSK0000242	NA	NA	GO:0005886 plasma membrane; GO:0016020 membrane; GO:0005515 protein binding; GO:0042802 identical protein binding; GO:0045202 synapse; GO:0005737 cytoplasm; GO:0043025 neuronal cell body; GO:0030425 dendrite; GO:0030424 axon; GO:0043005 neuron projection; GO:0044877 protein-containing complex binding; GO:0005829 cytosol; GO:0048813 dendrite morphogenesis; GO:0005634 nucleus; GO:0005739 mitochondr…	NA
BMSK0010208	1.0008	NA	NoDiff	0	1.93573	0.313204	0	0.469624	0.713178	BMSK_chr17	13767668	13769870	-	BMSK0010208	NA	NA	NA	NA
BMSK0011263	1.00189	NA	NoDiff	0.846049	1.40674	0.348114	0.150464	0.695958	0.475601	BMSK_chr19	10662582	10663364	-	BMSK0011263	NA	NA	GO:0005515 protein binding; GO:0003677 DNA binding; GO:0005634 nucleus; GO:0005654 nucleoplasm; GO:0016604 nuclear body; GO:0043565 sequence-specific DNA binding; GO:0000785 chromatin; GO:0003682 chromatin binding; GO:0000775 chromosome, centromeric region; GO:0005694 chromosome; GO:0003676 nucleic acid binding; GO:0005721 pericentric heterochromatin; GO:0000779 condensed chromosome, centromeric …	NA
BMSK0015473	1.01397	NA	NoDiff	0.103649	0.369008	0.0746327	0.0903229	0.0746038	0.108762	BMSK_chr27	554989	589150	+	BMSK0015473	NA	cAMP signaling pathway,GABAergic synapse,Estrogen signaling pathway,Morphine addiction,Taste transduction,Neuroactive ligand-receptor interaction	GO:0005886 plasma membrane; GO:0016020 membrane; GO:0005515 protein binding; GO:0042995 cell projection; GO:0045202 synapse; GO:0005737 cytoplasm; GO:0043025 neuronal cell body; GO:0030425 dendrite; GO:0043204 perikaryon; GO:0098793 presynapse; GO:0098978 glutamatergic synapse; GO:0008021 synaptic vesicle; GO:0042734 presynaptic membrane; GO:0043005 neuron projection; GO:0007268 chemical synaptic…	ko04024 cAMP signaling pathway; ko04727 GABAergic synapse; ko04915 Estrogen signaling pathway; ko05032 Morphine addiction; ko04742 Taste transduction; ko04080 Neuroactive ligand-receptor interaction
BMSK0009836	1.01824	NA	NoDiff	0.538395	1.35157	0.516896	0.335124	0.516696	0.353098	BMSK_chr17	3569319	3570054	-	BMSK0009836	NA	Endocytosis,Longevity regulating pathway - worm	GO:0005515 protein binding; GO:0005737 cytoplasm; GO:0003779 actin binding; GO:0005829 cytosol; GO:0005634 nucleus; GO:0048471 perinuclear region of cytoplasm; GO:0005654 nucleoplasm; GO:0030036 actin cytoskeleton organization; GO:0051017 actin filament bundle assembly; GO:0030154 cell differentiation; GO:0043014 alpha-tubulin binding; GO:0005768 endosome; GO:0048477 oogenesis; GO:0005769 early e…	ko04144 Endocytosis; ko04212 Longevity regulating pathway - worm
BMSK0000804	1.02144	NA	NoDiff	0.525532	1.52917	0.567616	0.408897	0.378264	0.516993	BMSK_chr2	2092274	2093534	-	BMSK0000804	NA	ErbB signaling pathway,Chronic myeloid leukemia,Pathways in cancer,Bacterial invasion of epithelial cells,Proteoglycans in cancer,Insulin signaling pathway,Endocytosis,Ubiquitin mediated proteolysis	NA	ko04012 ErbB signaling pathway; ko05220 Chronic myeloid leukemia; ko05200 Pathways in cancer; ko05100 Bacterial invasion of epithelial cells; ko05205 Proteoglycans in cancer; ko04910 Insulin signaling pathway; ko04144 Endocytosis; ko04120 Ubiquitin mediated proteolysis
BMSK0011358	1.02379	NA	NoDiff	0.0548365	0.412981	0.355366	0.034133	0.276289	0.107891	BMSK_chr19	13201549	13202952	+	BMSK0011358	NA	Lysosome,Cholesterol metabolism,Steroid biosynthesis	GO:0016020 membrane; GO:0005515 protein binding; GO:0005737 cytoplasm; GO:0000324 fungal-type vacuole; GO:0005773 vacuole; GO:0005829 cytosol; GO:0005739 mitochondrion; GO:0005654 nucleoplasm; GO:0050829 defense response to Gram-negative bacterium; GO:0043231 intracellular membrane-bounded organelle; GO:0008283 cell proliferation; GO:0005764 lysosome; GO:0005576 extracellular region; GO:0005794 G…	ko04142 Lysosome; ko04979 Cholesterol metabolism; ko00100 Steroid biosynthesis
BMSK0012693	1.02495	NA	NoDiff	0.344015	0.423952	0.544958	0.299785	0.19809	0.13537	BMSK_chr22	8075771	8082102	+	BMSK0012693	NA	NA	GO:0005886 plasma membrane; GO:0016020 membrane; GO:0005515 protein binding; GO:0042802 identical protein binding; GO:0042995 cell projection; GO:0045202 synapse; GO:0031410 cytoplasmic vesicle; GO:0048172 regulation of short-term neuronal synaptic plasticity; GO:0030425 dendrite; GO:0030424 axon; GO:0098793 presynapse; GO:0098978 glutamatergic synapse; GO:0008021 synaptic vesicle; GO:0043195 ter…	NA
BMSK0002358	1.02499	NA	NoDiff	0.410616	0.60911	0.640607	0.170392	0.246292	0.403944	BMSK_chr4	19109151	19123865	-	BMSK0002358	NA	Parathyroid hormone synthesis, secretion and action,Relaxin signaling pathway,Chemokine signaling pathway,Morphine addiction,MAPK signaling pathway,Endocytosis,Olfactory transduction,Hedgehog signaling pathway	GO:0005886 plasma membrane; GO:0016323 basolateral plasma membrane; GO:0016020 membrane; GO:0019899 enzyme binding; GO:0005515 protein binding; GO:0042802 identical protein binding; GO:0007605 sensory perception of sound; GO:0042995 cell projection; GO:0045202 synapse; GO:0031410 cytoplasmic vesicle; GO:0007601 visual perception; GO:0005737 cytoplasm; GO:0009416 response to light stimulus; GO:003…	ko04928 Parathyroid hormone synthesis, secretion and action; ko04926 Relaxin signaling pathway; ko04062 Chemokine signaling pathway; ko05032 Morphine addiction; ko04010 MAPK signaling pathway; ko04144 Endocytosis; ko04740 Olfactory transduction; ko04340 Hedgehog signaling pathway
BMSK0010183	1.02524	NA	NoDiff	1.63039	0.0620134	0.456541	0.394658	0.195585	0.415825	BMSK_chr17	12778260	12786819	-	BMSK0010183	NA	NA	GO:0005575 cellular_component; GO:0003674 molecular_function; GO:0008150 biological_process; GO:0040003 chitin-based cuticle development; GO:0005198 structural molecule activity; GO:0042302 structural constituent of cuticle; GO:0008363 larval chitin-based cuticle development; GO:0008011 structural constituent of pupal chitin-based cuticle; GO:0008010 structural constituent of chitin-based larval …	NA
BMSK0000810	1.02887	NA	NoDiff	0	1.99854	0	0	0	1.03698	BMSK_chr2	2307615	2311902	-	BMSK0000810	NA	NA	NA	NA
BMSK0015730	1.03291	NA	NoDiff	0.0757035	0.570133	0.0545105	0.0942434	0.108979	0.148947	BMSK_chr27	10495810	10498529	-	BMSK0015730	NA	NA	GO:0022857 transmembrane transporter activity; GO:0005886 plasma membrane; GO:0055085 transmembrane transport; GO:0016323 basolateral plasma membrane; GO:0016020 membrane; GO:0005515 protein binding; GO:0015293 symporter activity; GO:1902600 proton transmembrane transport; GO:0005829 cytosol; GO:0005739 mitochondrion; GO:0005764 lysosome; GO:0005794 Golgi apparatus; GO:0042593 glucose homeostasis…	NA
BMSK0011387	1.03304	NA	NoDiff	0.526611	0.648978	0.985886	0.0655578	0.454848	0.552591	BMSK_chr19	14409277	14413457	-	BMSK0011387	NA	NA	GO:0005515 protein binding; GO:0005737 cytoplasm; GO:0008270 zinc ion binding; GO:0046872 metal ion binding; GO:0048471 perinuclear region of cytoplasm; GO:0005575 cellular_component; GO:0003674 molecular_function; GO:0008150 biological_process; GO:0005635 nuclear envelope	NA
BMSK0014767	1.05164	NA	NoDiff	1.21975	0.16702	0.0702625	0.242954	0.175588	0.255985	BMSK_chr25	6737807	6740534	-	BMSK0014767	NA	Metabolic pathways,Biosynthesis of secondary metabolites,Pentose and glucuronate interconversions,Ascorbate and aldarate metabolism,Drug metabolism - other enzymes,Porphyrin and chlorophyll metabolism,Drug metabolism - cytochrome P450,Retinol metabolism,Steroid hormone biosynthesis,Chemical carcinogenesis,Metabolism of xenobiotics by cytochrome P450	GO:0005886 plasma membrane; GO:0016020 membrane; GO:0019899 enzyme binding; GO:0005737 cytoplasm; GO:0042803 protein homodimerization activity; GO:0044877 protein-containing complex binding; GO:0016740 transferase activity; GO:0048471 perinuclear region of cytoplasm; GO:0032991 protein-containing complex; GO:0005783 endoplasmic reticulum; GO:0005080 protein kinase C binding; GO:0009410 response t…	ko01100 Metabolic pathways; ko01110 Biosynthesis of secondary metabolites; ko00040 Pentose and glucuronate interconversions; ko00053 Ascorbate and aldarate metabolism; ko00983 Drug metabolism - other enzymes; ko00860 Porphyrin and chlorophyll metabolism; ko00982 Drug metabolism - cytochrome P450; ko00830 Retinol metabolism; ko00140 Steroid hormone biosynthesis; ko05204 Chemical carcinogenesis; ko…
BMSK0007355	1.05226	NA	NoDiff	1.16652	2.66219	3.63981	0.484068	1.39939	1.78511	BMSK_chr12	17583012	17583209	-	BMSK0007355	NA	NA	NA	NA
BMSK0015125	1.05448	NA	NoDiff	0.449944	0.0342282	1.04395	0.248949	0.43181	0.0327877	BMSK_chr26	2272339	2273878	-	BMSK0015125	NA	NA	NA	NA
BMSK0000713	1.05471	NA	NoDiff	0.944669	0.161691	0.0566842	0.0490008	0.396636	0.103258	BMSK_chr1	21290086	21292990	+	BMSK0000713	NA	Autophagy - yeast	GO:0005886 plasma membrane; GO:0055085 transmembrane transport; GO:0016020 membrane; GO:0006811 ion transport; GO:0098656 anion transmembrane transport; GO:0015293 symporter activity; GO:0070062 extracellular exosome; GO:0042995 cell projection; GO:0005737 cytoplasm; GO:1902600 proton transmembrane transport; GO:0043025 neuronal cell body; GO:0030425 dendrite; GO:0030424 axon; GO:0043204 perikary…	ko04138 Autophagy - yeast
BMSK0001156	1.0556	NA	NoDiff	0.136945	0.543803	0.118329	0.170483	0.177425	0.0359253	BMSK_chr3	1717508	1733238	-	BMSK0001156	NA	NA	NA	NA
BMSK0006635	1.05601	NA	NoDiff	1.21436	2.32795	0.874403	0.453528	1.22369	0.477852	BMSK_chr11	15436216	15437262	+	BMSK0006635	NA	NA	NA	NA
BMSK0002002	1.05609	NA	NoDiff	2.46088	2.40691	1.51883	0.656476	1.01216	1.38337	BMSK_chr4	9788872	9789090	+	BMSK0002002	NA	NA	NA	NA
BMSK0012918	1.05715	NA	NoDiff	0.655796	1.52657	1.41662	0.653121	0.472024	0.602131	BMSK_chr22	14790577	14792362	-	BMSK0012918	NA	NA	NA	NA
BMSK0010690	1.05916	NA	NoDiff	0.971489	2.49423	0.524642	0.302352	0.699251	0.955703	BMSK_chr18	10987741	10988057	-	BMSK0010690	NA	NA	GO:0005886 plasma membrane; GO:0016020 membrane; GO:0007419 ventral cord development; GO:0007165 signal transduction; GO:0048149 behavioral response to ethanol; GO:0035095 behavioral response to nicotine; GO:0007186 G protein-coupled receptor signaling pathway; GO:0008366 axon ensheathment; GO:0048148 behavioral response to cocaine; GO:0007218 neuropeptide signaling pathway; GO:0070328 triglyceri…	NA
BMSK0005412	1.06289	NA	NoDiff	1.37791	1.53299	0.248041	0.428839	0.619862	0.451839	BMSK_chr10	5219897	5220343	-	BMSK0005412	NA	Rap1 signaling pathway,cAMP signaling pathway,Vascular smooth muscle contraction,Alcoholism,Parkinson disease,Phototransduction - fly,Calcium signaling pathway,Neuroactive ligand-receptor interaction	GO:0005886 plasma membrane; GO:0016323 basolateral plasma membrane; GO:0016020 membrane; GO:0019899 enzyme binding; GO:0009897 external side of plasma membrane; GO:0005515 protein binding; GO:0009986 cell surface; GO:0045821 positive regulation of glycolytic process; GO:0042802 identical protein binding; GO:0060041 retina development in camera-type eye; GO:0042995 cell projection; GO:0045202 syna…	ko04015 Rap1 signaling pathway; ko04024 cAMP signaling pathway; ko04270 Vascular smooth muscle contraction; ko05034 Alcoholism; ko05012 Parkinson disease; ko04745 Phototransduction - fly; ko04020 Calcium signaling pathway; ko04080 Neuroactive ligand-receptor interaction
BMSK0002519	1.06622	NA	NoDiff	0.264572	1.08683	0.0952528	0.0823415	0.285648	0.347031	BMSK_chr5	3930099	3930680	-	BMSK0002519	NA	NA	NA	NA
BMSK0005831	1.068	NA	NoDiff	0.198327	0.325882	0.0856834	0.0740692	0.1142	0.104056	BMSK_chr10	16284321	16287390	-	BMSK0005831	NA	NA	GO:0005515 protein binding; GO:0042995 cell projection; GO:0072659 protein localization to plasma membrane; GO:0060271 cilium assembly; GO:0005929 cilium; GO:0031514 motile cilium; GO:0007368 determination of left/right symmetry; GO:0030030 cell projection organization; GO:0005813 centrosome; GO:0036064 ciliary basal body; GO:0005879 axonemal microtubule; GO:0097542 ciliary tip; GO:0001736 establ…	NA
BMSK0015751	1.07914	NA	NoDiff	0.161152	0.689579	0.348114	0.100309	0.347979	0.132111	BMSK_chr28	199044	212325	-	BMSK0015751	NA	NA	GO:0005575 cellular_component; GO:0003674 molecular_function; GO:0008150 biological_process	NA
BMSK0015453	1.08104	NA	NoDiff	0.727306	0.711355	1.49628	0.258692	0.44871	0.681417	BMSK_chr27	63861	71440	-	BMSK0015453	NA	NA	GO:0007283 spermatogenesis; GO:0005515 protein binding; GO:0060041 retina development in camera-type eye; GO:0010468 regulation of gene expression; GO:0002064 epithelial cell development; GO:0007605 sensory perception of sound; GO:0071363 cellular response to growth factor stimulus; GO:0007601 visual perception; GO:0005737 cytoplasm; GO:0048854 brain morphogenesis; GO:0031667 response to nutrient…	NA
BMSK0012407	1.08412	NA	NoDiff	1.91111	2.05612	1.57268	0.679755	1.57208	0.358106	BMSK_chr21	15336964	15343953	+	BMSK0012407	NA	NA	NA	NA
BMSK0000885	1.09062	NA	NoDiff	0	0.924762	0	0.0700625	0.162034	0.22146	BMSK_chr2	3816784	3817834	+	BMSK0000885	NA	NA	NA	NA
BMSK0002100	1.10357	NA	NoDiff	0	0.470391	0.785723	0.176094	0.378165	0.0265055	BMSK_chr4	12283286	12288565	-	BMSK0002100	NA	NA	NA	NA
BMSK0009729	1.11457	NA	NoDiff	1.65373	0.503212	1.45539	0.343122	1.05806	0.241017	BMSK_chr17	737662	739925	-	BMSK0009729	NA	NA	NA	NA
BMSK0014616	1.11638	NA	NoDiff	0.273501	1.12351	0.39387	0	0.590576	0.269057	BMSK_chr25	3570515	3576737	+	BMSK0014616	NA	Metabolic pathways,Arginine and proline metabolism,Biosynthesis of secondary metabolites,Microbial metabolism in diverse environments,Biosynthesis of antibiotics,Biosynthesis of amino acids,Glyoxylate and dicarboxylate metabolism,Amino sugar and nucleotide sugar metabolism,Lysine biosynthesis,Monobactam biosynthesis	NA	ko01100 Metabolic pathways; ko00330 Arginine and proline metabolism; ko01110 Biosynthesis of secondary metabolites; ko01120 Microbial metabolism in diverse environments; ko01130 Biosynthesis of antibiotics; ko01230 Biosynthesis of amino acids; ko00630 Glyoxylate and dicarboxylate metabolism; ko00520 Amino sugar and nucleotide sugar metabolism; ko00300 Lysine biosynthesis; ko00261 Monobactam biosy…
BMSK0010811	1.12115	NA	NoDiff	0.680472	0.865213	0.419978	0.242034	0.209908	0.446276	BMSK_chr18	15840314	15842602	+	BMSK0010811	NA	NA	NA	NA
BMSK0011656	1.13007	NA	NoDiff	2.06964	1.41697	0.447074	0	0.595867	1.2216	BMSK_chr20	6606440	6608445	-	BMSK0011656	NA	NA	GO:0005737 cytoplasm; GO:0016740 transferase activity; GO:0005829 cytosol; GO:0046872 metal ion binding; GO:0031965 nuclear membrane; GO:0016567 protein ubiquitination; GO:0004842 ubiquitin-protein transferase activity; GO:0051603 proteolysis involved in cellular protein catabolic process	NA
BMSK0004740	1.15453	NA	NoDiff	0.691738	0.568317	0.199235	0.215286	0.199158	0.226833	BMSK_chr9	20864	25913	-	BMSK0004740	NA	NA	NA	NA
BMSK0015511	1.15818	NA	NoDiff	1.06931	3.13758	0.329983	0.475424	0.989565	0.601107	BMSK_chr27	2046861	2049966	-	BMSK0015511	NA	Pancreatic secretion,Influenza A,Neuroactive ligand-receptor interaction,Protein digestion and absorption	GO:0005886 plasma membrane; GO:0016020 membrane; GO:0005515 protein binding; GO:0009986 cell surface; GO:0010468 regulation of gene expression; GO:0042995 cell projection; GO:0043025 neuronal cell body; GO:0030425 dendrite; GO:0043204 perikaryon; GO:0046872 metal ion binding; GO:0006897 endocytosis; GO:0043542 endothelial cell migration; GO:0009410 response to xenobiotic stimulus; GO:0045121 memb…	ko04972 Pancreatic secretion; ko05164 Influenza A; ko04080 Neuroactive ligand-receptor interaction; ko04974 Protein digestion and absorption
BMSK0009731	1.1637	NA	NoDiff	0.726325	1.11887	1.43823	0.339076	0.784184	0.357262	BMSK_chr17	793468	793891	-	BMSK0009731	NA	NA	NA	NA
BMSK0010547	1.17092	NA	NoDiff	1.808	2.06307	0.216975	0.656476	0.542228	0.592873	BMSK_chr18	5048232	5049556	+	BMSK0010547	NA	Metabolic pathways,Calcium signaling pathway,Phosphatidylinositol signaling system,Inositol phosphate metabolism	NA	ko01100 Metabolic pathways; ko04020 Calcium signaling pathway; ko04070 Phosphatidylinositol signaling system; ko00562 Inositol phosphate metabolism
BMSK0013361	1.18484	NA	NoDiff	0.12368	0.127015	0.489806	0.0769843	0.0445106	0.202783	BMSK_chr23	11183864	11185108	-	BMSK0013361	NA	NA	NA	NA
BMSK0012625	1.19521	NA	NoDiff	0.868314	1.28806	1.35467	0.630563	0.312494	0.56947	BMSK_chr22	6426930	6427639	+	BMSK0012625	NA	NA	GO:0031012 extracellular matrix; GO:0040003 chitin-based cuticle development; GO:0005198 structural molecule activity; GO:0042302 structural constituent of cuticle; GO:0008011 structural constituent of pupal chitin-based cuticle; GO:0008010 structural constituent of chitin-based larval cuticle	NA
BMSK0014995	1.19674	NA	NoDiff	0.33657	0.806513	0.424109	0	0.484509	0.220734	BMSK_chr25	13118162	13119880	-	BMSK0014995	NA	NA	GO:0005886 plasma membrane; GO:0005737 cytoplasm; GO:0005829 cytosol; GO:0005634 nucleus; GO:0046872 metal ion binding; GO:0003674 molecular_function; GO:0008150 biological_process; GO:0016787 hydrolase activity; GO:0034451 centriolar satellite; GO:0004518 nuclease activity; GO:0090305 nucleic acid phosphodiester bond hydrolysis	NA
BMSK0015731	1.20835	NA	NoDiff	0.311702	0.462381	0.336663	0.291029	0.0373925	0.136283	BMSK_chr27	10503005	10505983	-	BMSK0015731	NA	NA	GO:0022857 transmembrane transporter activity; GO:0005886 plasma membrane; GO:0055085 transmembrane transport; GO:0016020 membrane; GO:0005515 protein binding; GO:0015293 symporter activity; GO:0005737 cytoplasm; GO:1902600 proton transmembrane transport; GO:0009414 response to water deprivation; GO:0000324 fungal-type vacuole; GO:0005634 nucleus; GO:0005739 mitochondrion; GO:0048471 perinuclear …	NA
BMSK0002905	1.21267	NA	NoDiff	0.297261	1.35679	0.142695	0.123353	0.28528	0.389907	BMSK_chr5	14647582	14648960	+	BMSK0002905	NA	Pancreatic secretion,Influenza A,Neuroactive ligand-receptor interaction,Protein digestion and absorption	GO:0005886 plasma membrane; GO:0016020 membrane; GO:0005515 protein binding; GO:0042802 identical protein binding; GO:0010468 regulation of gene expression; GO:0007596 blood coagulation; GO:0046872 metal ion binding; GO:0006897 endocytosis; GO:0030509 BMP signaling pathway; GO:0030514 negative regulation of BMP signaling pathway; GO:0045944 positive regulation of transcription by RNA polymerase I…	ko04972 Pancreatic secretion; ko05164 Influenza A; ko04080 Neuroactive ligand-receptor interaction; ko04974 Protein digestion and absorption
BMSK0008109	1.23428	NA	NoDiff	0.603847	1.65369	0.326101	0	0.543291	0.594035	BMSK_chr14	6302792	6303935	+	BMSK0008109	NA	NA	GO:0005576 extracellular region; GO:0007218 neuropeptide signaling pathway	NA
BMSK0012971	1.24089	NA	NoDiff	0.884948	1.9691	0.637209	0.275418	0.796202	0.435284	BMSK_chr22	16701674	16702703	-	BMSK0012971	NA	NA	NA	NA
BMSK0008128	1.24968	NA	NoDiff	0	1.00763	0	0	0.26483	0.180978	BMSK_chr14	6795695	6800000	+	BMSK0008128	NA	NA	NA	NA
BMSK0001213	1.25601	NA	NoDiff	2.10933	1.3238	0.885982	0.547063	0.759119	0.461123	BMSK_chr3	3170968	3172760	-	BMSK0001213	NA	NA	NA	NA
BMSK0006496	1.26013	NA	NoDiff	2.11346	2.06711	2.17401	0.375865	1.3039	0.990058	BMSK_chr11	12007623	12007877	-	BMSK0006496	NA	NA	NA	NA
BMSK0004966	1.27946	NA	NoDiff	0.0588387	0.604258	0.127101	0.0915605	0.105876	0.13506	BMSK_chr9	7456534	7477610	+	BMSK0004966	NA	NA	GO:0005515 protein binding; GO:0043679 axon terminus; GO:0030425 dendrite; GO:0043204 perikaryon; GO:0007611 learning or memory; GO:0005634 nucleus; GO:0005783 endoplasmic reticulum; GO:0007165 signal transduction; GO:0005576 extracellular region; GO:0005794 Golgi apparatus; GO:0005874 microtubule; GO:0048149 behavioral response to ethanol; GO:0071277 cellular response to calcium ion; GO:0080135 …	NA
BMSK0008614	1.29208	NA	NoDiff	0.175777	0.962766	1.51883	0	0.885639	0.230562	BMSK_chr15	8041786	8043268	-	BMSK0008614	NA	TGF-beta signaling pathway	NA	ko04350 TGF-beta signaling pathway
BMSK0007002	1.30613	NA	NoDiff	0.765036	0.476165	0.250394	0.0865813	0.100119	0.410512	BMSK_chr12	7238448	7254283	-	BMSK0007002	NA	Insect hormone biosynthesis	GO:0016740 transferase activity; GO:0006718 juvenile hormone biosynthetic process; GO:0032259 methylation; GO:0008168 methyltransferase activity; GO:0019010 farnesoic acid O-methyltransferase activity; GO:0035049 juvenile hormone acid methyltransferase activity	ko00981 Insect hormone biosynthesis
BMSK0013217	1.30907	NA	NoDiff	0.170585	0.214116	0.245659	0.0530902	0.184173	0.0186459	BMSK_chr23	7483702	7495107	-	BMSK0013217	NA	Pancreatic secretion,Metabolic pathways,Fat digestion and absorption,Glycerolipid metabolism,Vitamin digestion and absorption	GO:0005886 plasma membrane; GO:0016020 membrane; GO:0005515 protein binding; GO:0009986 cell surface; GO:0042802 identical protein binding; GO:0042995 cell projection; GO:0031410 cytoplasmic vesicle; GO:0009791 post-embryonic development; GO:0043005 neuron projection; GO:0007623 circadian rhythm; GO:0031667 response to nutrient levels; GO:0046872 metal ion binding; GO:0009410 response to xenobiot…	ko04972 Pancreatic secretion; ko01100 Metabolic pathways; ko04975 Fat digestion and absorption; ko00561 Glycerolipid metabolism; ko04977 Vitamin digestion and absorption
BMSK0001668	1.31341	NA	NoDiff	0.85545	3.66051	1.07794	0.532475	0.923594	0.84155	BMSK_chr4	1017760	1018850	+	BMSK0001668	NA	NA	NA	NA
BMSK0000893	1.32507	NA	NoDiff	0.85545	0.805313	0.461976	0.199678	0.0769662	0.561033	BMSK_chr2	4194587	4195306	-	BMSK0000893	NA	NA	NA	NA
BMSK0007179	1.34534	NA	NoDiff	2.37108	0.190983	0	0.0868166	0	0.914728	BMSK_chr12	11765979	11766530	+	BMSK0007179	NA	NA	NA	NA
BMSK0012144	1.34832	NA	NoDiff	1.58335	0.948534	2.56521	0.369584	0.712284	0.908614	BMSK_chr21	6926663	6927598	-	BMSK0012144	NA	MAPK signaling pathway - fly,Dorso-ventral axis formation	NA	ko04013 MAPK signaling pathway - fly; ko04320 Dorso-ventral axis formation
BMSK0004533	1.35603	NA	NoDiff	1.6381	2.72369	0.84251	0.582647	0.842183	0.613896	BMSK_chr8	11108235	11108906	+	BMSK0004533	NA	NA	NA	NA
BMSK0003396	1.35741	NA	NoDiff	0.409524	0.771045	0.368598	0.254908	0.073691	0.26858	BMSK_chr6	8702375	8705131	-	BMSK0003396	NA	Huntington disease	GO:0005515 protein binding; GO:0042995 cell projection; GO:0005737 cytoplasm; GO:0005856 cytoskeleton; GO:0005575 cellular_component; GO:0003674 molecular_function; GO:0008150 biological_process; GO:0005929 cilium; GO:0036126 sperm flagellum; GO:0031514 motile cilium; GO:0030175 filopodium; GO:0036156 inner dynein arm; GO:0030030 cell projection organization; GO:0097729 9+2 motile cilium; GO:0005…	ko05016 Huntington disease
BMSK0013613	1.36706	NA	NoDiff	1.12807	1.6412	0.609199	0.702165	0.202988	0.369912	BMSK_chr23	18068611	18069156	+	BMSK0013613	NA	NA	GO:0003824 catalytic activity	NA
BMSK0004134	1.37042	NA	NoDiff	0.0695488	0.571397	0.0500787	0.173163	0	0.0912249	BMSK_chr7	13707434	13711678	+	BMSK0004134	NA	NA	NA	NA
BMSK0003124	1.37586	NA	NoDiff	0.221237	1.5147	0.159302	0	0.477721	0.29019	BMSK_chr6	886557	886904	-	BMSK0003124	NA	RNA transport,Herpes simplex virus 1 infection	NA	ko03013 RNA transport; ko05168 Herpes simplex virus 1 infection
BMSK0010845	1.3931	NA	NoDiff	0.426777	0.993452	0.491682	0.318777	0.122873	0.279895	BMSK_chr19	181551	182697	+	BMSK0010845	NA	NA	GO:0031012 extracellular matrix; GO:0005198 structural molecule activity; GO:0042302 structural constituent of cuticle	NA
BMSK0005971	1.39784	NA	NoDiff	1.61745	0.221477	1.39758	0.704746	0.349258	0.106078	BMSK_chr11	1233196	1238055	+	BMSK0005971	NA	NA	NA	NA
BMSK0005984	1.43417	NA	NoDiff	2.81853	1.32032	0	0.0923367	0	1.45933	BMSK_chr11	1567999	1568599	-	BMSK0005984	NA	NA	NA	NA
BMSK0011251	1.43513	NA	NoDiff	0	1.83691	0	0.508272	0.0839631	0.0765045	BMSK_chr19	10412486	10413145	-	BMSK0011251	NA	NA	NA	NA
BMSK0013754	1.45092	NA	Sig_Up	3.06846	2.10082	3.61547	1.38907	1.00391	0.731782	BMSK_chr23	21350069	21350344	+	BMSK0013754	NA	NA	NA	NA
BMSK0013546	1.45795	NA	NoDiff	0.189399	0.778028	0.545507	0.117891	0.068162	0.372642	BMSK_chr23	16421184	16422368	+	BMSK0013546	NA	NA	NA	NA
BMSK0008044	1.46759	NA	NoDiff	0.644272	1.3233	1.00514	0.133676	0.541018	0.422535	BMSK_chr14	3999674	4004281	+	BMSK0008044	NA	NA	GO:0005576 extracellular region; GO:0016787 hydrolase activity; GO:0006508 proteolysis; GO:0008233 peptidase activity; GO:0005615 extracellular space; GO:0008236 serine-type peptidase activity; GO:0004252 serine-type endopeptidase activity	NA
BMSK0007912	1.47732	NA	NoDiff	0.107754	0.147548	0.465532	0.0335359	0.193897	0.0353345	BMSK_chr14	156326	161961	+	BMSK0007912	NA	NA	NA	NA
BMSK0010028	1.48225	NA	NoDiff	0.118629	0.406097	1.02503	0.147682	0.256159	0.155602	BMSK_chr17	8691319	8692918	+	BMSK0010028	NA	Metabolic pathways,Phosphatidylinositol signaling system,Inositol phosphate metabolism	GO:0005886 plasma membrane; GO:0016020 membrane; GO:0005925 focal adhesion; GO:0007605 sensory perception of sound; GO:0042995 cell projection; GO:0005737 cytoplasm; GO:0005829 cytosol; GO:0005634 nucleus; GO:0005856 cytoskeleton; GO:0001726 ruffle; GO:0005654 nucleoplasm; GO:0005794 Golgi apparatus; GO:0008150 biological_process; GO:0005929 cilium; GO:0016787 hydrolase activity; GO:0000139 Golgi…	ko01100 Metabolic pathways; ko04070 Phosphatidylinositol signaling system; ko00562 Inositol phosphate metabolism
BMSK0003466	1.48263	NA	NoDiff	2.06133	0.141128	0.371065	0.256614	0.222553	0.405566	BMSK_chr6	11643230	11648036	-	BMSK0003466	NA	Amoebiasis,Gastric cancer	NA	ko05146 Amoebiasis; ko05226 Gastric cancer
BMSK0009591	1.49236	NA	NoDiff	0.647757	1.01368	0.399787	0.403196	0.0666054	0.242755	BMSK_chr16	11941235	11943563	+	BMSK0009591	NA	NA	NA	NA
BMSK0002667	1.51275	NA	NoDiff	0.801984	2.74539	1.73241	0.249598	0.86587	0.788953	BMSK_chr5	9035034	9035579	-	BMSK0002667	NA	NA	NA	NA
BMSK0009402	1.52071	NA	NoDiff	3.66621	0.924762	0.416821	0.84075	0.694432	0.126549	BMSK_chr16	8015098	8019933	-	BMSK0009402	NA	Fat digestion and absorption,PPAR signaling pathway	GO:0016020 membrane; GO:0005515 protein binding; GO:0070062 extracellular exosome; GO:0005737 cytoplasm; GO:0005829 cytosol; GO:0045179 apical cortex; GO:0005634 nucleus; GO:0032991 protein-containing complex; GO:0005654 nucleoplasm; GO:0070301 cellular response to hydrogen peroxide; GO:0043066 negative regulation of apoptotic process; GO:0071456 cellular response to hypoxia; GO:0043154 negative …	ko04975 Fat digestion and absorption; ko03320 PPAR signaling pathway
BMSK0002264	1.53459	NA	NoDiff	0	0.147789	1.39888	0.223938	0.155371	0.141569	BMSK_chr4	15732911	15735677	+	BMSK0002264	NA	NA	GO:0031012 extracellular matrix; GO:0005198 structural molecule activity; GO:0042302 structural constituent of cuticle	NA
BMSK0010873	1.53597	NA	NoDiff	0.162839	0.0668927	0.539363	0.0405438	0.117207	0.106796	BMSK_chr19	1244677	1247941	+	BMSK0010873	NA	Relaxin signaling pathway,Platelet activation,Focal adhesion,Human papillomavirus infection,PI3K-Akt signaling pathway,Amoebiasis,ECM-receptor interaction,AGE-RAGE signaling pathway in diabetic complications,Protein digestion and absorption	GO:0040003 chitin-based cuticle development; GO:0005198 structural molecule activity; GO:0042302 structural constituent of cuticle; GO:0008011 structural constituent of pupal chitin-based cuticle; GO:0008010 structural constituent of chitin-based larval cuticle	ko04926 Relaxin signaling pathway; ko04611 Platelet activation; ko04510 Focal adhesion; ko05165 Human papillomavirus infection; ko04151 PI3K-Akt signaling pathway; ko05146 Amoebiasis; ko04512 ECM-receptor interaction; ko04933 AGE-RAGE signaling pathway in diabetic complications; ko04974 Protein digestion and absorption
BMSK0012247	1.54444	NA	NoDiff	0	0.594693	0	0.0983031	0.0568366	0.0517877	BMSK_chr21	10983554	10984528	-	BMSK0012247	NA	NA	NA	NA
BMSK0005202	1.57432	NA	NoDiff	0.372449	0.327853	0.574677	0.0662374	0.153188	0.20937	BMSK_chr9	15622359	15624033	-	BMSK0005202	NA	NA	NA	NA
BMSK0012623	1.57644	NA	NoDiff	0.557902	0.34377	0.361547	0.0347266	0.281094	0.109767	BMSK_chr22	6413617	6420332	+	BMSK0012623	NA	NA	GO:0031012 extracellular matrix; GO:0040003 chitin-based cuticle development; GO:0005198 structural molecule activity; GO:0042302 structural constituent of cuticle; GO:0008011 structural constituent of pupal chitin-based cuticle; GO:0008010 structural constituent of chitin-based larval cuticle	NA
BMSK0005241	1.58074	NA	NoDiff	1.26214	1.23446	0.778976	0.336694	0.389337	0.354752	BMSK_chr9	17205878	17207067	+	BMSK0005241	NA	NA	NA	NA
BMSK0003748	1.58789	NA	NoDiff	2.28419	0.091992	0	0	0	0.793083	BMSK_chr7	3078688	3079344	+	BMSK0003748	NA	NA	NA	NA
BMSK0003190	1.58935	NA	NoDiff	0.223161	1.1459	0.642749	0	0.401563	0.292713	BMSK_chr6	2369027	2373552	-	BMSK0003190	NA	NA	NA	NA
BMSK0013270	1.59448	NA	NoDiff	1.25188	0.142849	0.0500787	0.0865813	0.150178	0.228062	BMSK_chr23	8623745	8628141	+	BMSK0013270	NA	NA	GO:0005886 plasma membrane; GO:0016020 membrane; GO:0006811 ion transport; GO:0019899 enzyme binding; GO:0009897 external side of plasma membrane; GO:0005515 protein binding; GO:0035725 sodium ion transmembrane transport; GO:0009986 cell surface; GO:0042391 regulation of membrane potential; GO:0042802 identical protein binding; GO:0070062 extracellular exosome; GO:0051649 establishment of localiz…	NA
BMSK0007960	1.59736	NA	NoDiff	1.0317	0	0.0464298	0.120409	0.0928236	0.126867	BMSK_chr14	1106717	1111519	-	BMSK0007960	NA	NA	GO:0008270 zinc ion binding; GO:0046872 metal ion binding; GO:0005783 endoplasmic reticulum; GO:0005576 extracellular region; GO:0008150 biological_process; GO:0016787 hydrolase activity; GO:0006508 proteolysis; GO:0008233 peptidase activity; GO:0008237 metallopeptidase activity; GO:0006691 leukotriene metabolic process; GO:0005615 extracellular space; GO:0004180 carboxypeptidase activity; GO:000…	NA
BMSK0009849	1.6023	NA	NoDiff	0	0.752044	0	0	0	0.261961	BMSK_chr17	3744997	3746532	+	BMSK0009849	NA	NA	NA	NA
BMSK0011734	1.62413	NA	NoDiff	0.471755	0.710571	0.747314	0.117458	0.203734	0.309393	BMSK_chr20	8229701	8230516	+	BMSK0011734	NA	NA	NA	NA
BMSK0009067	1.63026	NA	NoDiff	0.150079	0.924762	0.486291	0.140125	0.324068	0.0492134	BMSK_chr16	125083	131652	-	BMSK0009067	NA	NA	NA	NA
BMSK0003580	1.63405	NA	Sig_Up	0.611036	0.836689	0.879955	0.25356	0.293205	0.200369	BMSK_chr6	15247772	15252622	-	BMSK0003580	NA	Metabolic pathways,Longevity regulating pathway - worm,PPAR signaling pathway,AMPK signaling pathway,Fatty acid metabolism,Biosynthesis of unsaturated fatty acids	GO:0016020 membrane; GO:0005515 protein binding; GO:0009791 post-embryonic development; GO:0046872 metal ion binding; GO:0005783 endoplasmic reticulum; GO:0005730 nucleolus; GO:0045087 innate immune response; GO:0050830 defense response to Gram-positive bacterium; GO:0042552 myelination; GO:0043231 intracellular membrane-bounded organelle; GO:0045471 response to ethanol; GO:0020037 heme binding; …	ko01100 Metabolic pathways; ko04212 Longevity regulating pathway - worm; ko03320 PPAR signaling pathway; ko04152 AMPK signaling pathway; ko01212 Fatty acid metabolism; ko01040 Biosynthesis of unsaturated fatty acids
BMSK0007566	1.65376	NA	NoDiff	1.73402	0.474878	0	0.107934	0.12481	0.454892	BMSK_chr13	7081012	7081455	+	BMSK0007566	NA	NA	NA	NA
BMSK0000974	1.68285	NA	NoDiff	1.21564	1.29467	0.389033	0.3363	0.194441	0.354337	BMSK_chr2	6606195	6614289	+	BMSK0000974	NA	Bile secretion,Salivary secretion,Gastric acid secretion,Pancreatic secretion,Pathways in cancer,Rap1 signaling pathway,Thermogenesis,Oxytocin signaling pathway,Parathyroid hormone synthesis, secretion and action,cAMP signaling pathway,Human cytomegalovirus infection,Regulation of lipolysis in adipocytes,Thyroid hormone synthesis,Aldosterone synthesis and secretion,Ovarian steroidogenesis,Vascula…	GO:0005886 plasma membrane; GO:0016324 apical plasma membrane; GO:0016020 membrane; GO:0005515 protein binding; GO:0070062 extracellular exosome; GO:0045202 synapse; GO:0005737 cytoplasm; GO:0009791 post-embryonic development; GO:0043025 neuronal cell body; GO:0030425 dendrite; GO:0035264 multicellular organism growth; GO:0007611 learning or memory; GO:0007268 chemical synaptic transmission; GO:0…	ko04976 Bile secretion; ko04970 Salivary secretion; ko04971 Gastric acid secretion; ko04972 Pancreatic secretion; ko05200 Pathways in cancer; ko04015 Rap1 signaling pathway; ko04714 Thermogenesis; ko04921 Oxytocin signaling pathway; ko04928 Parathyroid hormone synthesis, secretion and action; ko04024 cAMP signaling pathway; ko05163 Human cytomegalovirus infection; ko04923 Regulation of lipolysis …
BMSK0010109	1.68421	NA	NoDiff	0.294983	0.121176	0.594728	0.0734448	0.0424641	0.19346	BMSK_chr17	10617814	10619118	+	BMSK0010109	NA	NA	GO:0005886 plasma membrane; GO:0007283 spermatogenesis; GO:0005515 protein binding; GO:0060041 retina development in camera-type eye; GO:0042995 cell projection; GO:0005737 cytoplasm; GO:0030425 dendrite; GO:0043204 perikaryon; GO:0005773 vacuole; GO:0005524 ATP binding; GO:0000166 nucleotide binding; GO:0005829 cytosol; GO:0005634 nucleus; GO:0005856 cytoskeleton; GO:0046872 metal ion binding; G…	NA
BMSK0013057	1.68441	NA	NoDiff	1.09986	1.38054	0.923952	0	0	1.08199	BMSK_chr23	913583	914113	+	BMSK0013057	NA	NA	NA	NA
BMSK0015584	1.6885	NA	NoDiff	1.84629	1.39047	1.32943	0.344768	1.06313	0	BMSK_chr27	5587808	5590040	-	BMSK0015584	NA	NA	NA	NA
BMSK0015284	1.6927	NA	NoDiff	0.246764	0.25342	0.444208	0.115199	0.133211	0.0404591	BMSK_chr26	7075557	7083826	-	BMSK0015284	NA	NA	GO:0005886 plasma membrane; GO:0016020 membrane; GO:0007601 visual perception; GO:0005737 cytoplasm; GO:0005739 mitochondrion; GO:0046872 metal ion binding; GO:0005783 endoplasmic reticulum; GO:0050832 defense response to fungus; GO:0042742 defense response to bacterium; GO:0043231 intracellular membrane-bounded organelle; GO:0020037 heme binding; GO:0005743 mitochondrial inner membrane; GO:00055…	NA
BMSK0005762	1.69689	NA	NoDiff	0.181688	0.155491	0.556007	0	0.130774	0.148947	BMSK_chr10	15176784	15178478	-	BMSK0005762	NA	NA	GO:0005886 plasma membrane; GO:0051453 regulation of intracellular pH; GO:0055085 transmembrane transport; GO:0015701 bicarbonate transport; GO:0016323 basolateral plasma membrane; GO:0016324 apical plasma membrane; GO:0008509 anion transmembrane transporter activity; GO:0005452 inorganic anion exchanger activity; GO:0016020 membrane; GO:0006820 anion transport; GO:0015297 antiporter activity; GO…	NA
BMSK0013133	1.69973	NA	NoDiff	1.21724	0.48614	0.0730397	0.441975	0	0.0665257	BMSK_chr23	3117600	3119183	+	BMSK0013133	NA	NA	NA	NA
BMSK0000672	1.71359	NA	NoDiff	0.298413	0.490339	0	0.0371494	0.128874	0.0782837	BMSK_chr1	20014738	20029884	+	BMSK0000672	NA	NA	NA	NA
BMSK0007783	1.73019	NA	NoDiff	0.777682	3.19463	0.279986	0.484068	0.559754	0.255015	BMSK_chr13	12702895	12704400	-	BMSK0007783	NA	NA	NA	NA
BMSK0006536	1.73089	NA	NoDiff	0.697033	0.0867678	0.958173	0.0788852	0.273658	0.166232	BMSK_chr11	12536016	12540430	+	BMSK0006536	NA	NA	NA	NA
BMSK0008274	1.73641	NA	NoDiff	2.09974	1.43758	3.19184	0.14522	0.503779	1.37708	BMSK_chr14	11537401	11540662	+	BMSK0008274	NA	NA	NA	NA
BMSK0016060	1.76497	NA	NoDiff	0.262946	1.29618	0.0757338	0.229139	0.113557	0.137959	BMSK_chr28	10651190	10654336	+	BMSK0016060	NA	NA	NA	NA
BMSK0002220	1.77113	NA	NoDiff	0.345869	0.899835	0.298853	0	0.149368	0.317566	BMSK_chr4	14379693	14380805	+	BMSK0002220	NA	NA	GO:0005515 protein binding; GO:0005737 cytoplasm; GO:0005739 mitochondrion; GO:0005654 nucleoplasm; GO:0005759 mitochondrial matrix; GO:0003723 RNA binding; GO:0006412 translation; GO:0003746 translation elongation factor activity; GO:0006414 translational elongation; GO:0070129 regulation of mitochondrial translation; GO:0070125 mitochondrial translational elongation; GO:0032784 regulation of DN…	NA
BMSK0014828	1.77532	NA	Sig_Up	0.515945	0.353241	0.86685	0.2141	0.206313	0.0751943	BMSK_chr25	8374084	8376199	+	BMSK0014828	NA	NA	GO:0016020 membrane; GO:0005515 protein binding; GO:0005737 cytoplasm; GO:0005783 endoplasmic reticulum; GO:0005789 endoplasmic reticulum membrane; GO:0016787 hydrolase activity; GO:0044255 cellular lipid metabolic process; GO:0012505 endomembrane system; GO:0019915 lipid storage; GO:0047372 acylglycerol lipase activity; GO:0005811 lipid droplet; GO:0010883 regulation of lipid storage; GO:0016788…	NA
BMSK0001833	1.77717	NA	Sig_Up	1.24753	2.07429	1.15494	0.332797	0.513108	0.467528	BMSK_chr4	5876388	5878465	-	BMSK0001833	NA	NA	NA	NA
BMSK0002528	1.77724	NA	NoDiff	0.0788433	0.2699	0.283856	0.024538	0.113499	0.0517081	BMSK_chr5	4511083	4513819	-	BMSK0002528	NA	Pancreatic secretion,Metabolic pathways,Fat digestion and absorption,Glycerolipid metabolism,Drug metabolism - other enzymes,Steroid biosynthesis	GO:0005886 plasma membrane; GO:0016020 membrane; GO:0009897 external side of plasma membrane; GO:0005515 protein binding; GO:0009986 cell surface; GO:0042391 regulation of membrane potential; GO:0042802 identical protein binding; GO:0070062 extracellular exosome; GO:0035641 locomotory exploration behavior; GO:0042995 cell projection; GO:0045202 synapse; GO:0005737 cytoplasm; GO:0043025 neuronal c…	ko04972 Pancreatic secretion; ko01100 Metabolic pathways; ko04975 Fat digestion and absorption; ko00561 Glycerolipid metabolism; ko00983 Drug metabolism - other enzymes; ko00100 Steroid biosynthesis
BMSK0013105	1.7951	NA	NoDiff	1.57123	2.33078	0.942809	0.163003	0.565466	0.686979	BMSK_chr23	2363072	2364661	-	BMSK0013105	NA	Herpes simplex virus 1 infection	GO:0005515 protein binding; GO:0003677 DNA binding; GO:0005634 nucleus; GO:0005654 nucleoplasm; GO:0000981 DNA-binding transcription factor activity, RNA polymerase II-specific; GO:0006357 regulation of transcription by RNA polymerase II; GO:0014883 transition between fast and slow fiber	ko05168 Herpes simplex virus 1 infection
BMSK0000137	1.80404	NA	NoDiff	0.176584	0.483591	0.169533	0.0366382	0.169467	0.0386032	BMSK_chr1	3985815	3989222	-	BMSK0000137	NA	NA	NA	NA
BMSK0010602	1.82369	NA	NoDiff	0	5.54857	5.83549	0.420375	2.43051	0.442921	BMSK_chr18	6915965	6916078	+	BMSK0010602	NA	NA	NA	NA
BMSK0013612	1.83555	NA	Sig_Up	0.815046	0.386321	0.767452	0.1561	0.13538	0.246708	BMSK_chr23	18065412	18066639	-	BMSK0013612	NA	Microbial metabolism in diverse environments,Glycolysis / Gluconeogenesis	GO:0016787 hydrolase activity; GO:0016791 phosphatase activity; GO:0016311 dephosphorylation; GO:0030288 outer membrane-bounded periplasmic space; GO:0042597 periplasmic space; GO:0006007 glucose catabolic process; GO:0050308 sugar-phosphatase activity; GO:0008877 glucose-1-phosphatase activity; GO:0016158 3-phytase activity	ko01120 Microbial metabolism in diverse environments; ko00010 Glycolysis / Gluconeogenesis
BMSK0013771	1.86864	NA	Sig_Up	0.35893	1.29014	0.516896	0.167562	0.258348	0.176549	BMSK_chr24	310940	325424	+	BMSK0013771	NA	NA	GO:0031410 cytoplasmic vesicle; GO:0045087 innate immune response; GO:0045121 membrane raft; GO:0005768 endosome; GO:0030163 protein catabolic process; GO:0005764 lysosome; GO:0005575 cellular_component; GO:0016787 hydrolase activity; GO:0043535 regulation of blood vessel endothelial cell migration; GO:0006508 proteolysis; GO:0008233 peptidase activity; GO:0008236 serine-type peptidase activity; …	NA
BMSK0015779	1.91092	NA	NoDiff	0.421866	1.34787	0.151883	0.26259	0.151824	0.0922246	BMSK_chr28	1017899	1027799	-	BMSK0015779	NA	NA	NA	NA
BMSK0010393	1.93459	NA	NoDiff	0	0.678159	0	0.1121	0.0648136	0	BMSK_chr18	68408	72312	+	BMSK0010393	NA	NA	GO:0016020 membrane; GO:0005515 protein binding; GO:0009986 cell surface; GO:0070062 extracellular exosome; GO:0003073 regulation of systemic arterial blood pressure; GO:0031410 cytoplasmic vesicle; GO:0005634 nucleus; GO:0032991 protein-containing complex; GO:0007049 cell cycle; GO:0005576 extracellular region; GO:0016787 hydrolase activity; GO:0030216 keratinocyte differentiation; GO:0016525 ne…	NA
BMSK0011769	1.95669	NA	NoDiff	1.01494	1.98536	0.835211	0.1805	0.730527	0.0950904	BMSK_chr20	8600707	8601237	+	BMSK0011769	NA	NA	NA	NA
BMSK0005187	1.9593	NA	NoDiff	0.103482	0.991881	0.521586	0.0644123	0.297934	0.0678669	BMSK_chr9	14899674	14904135	+	BMSK0005187	NA	NA	GO:0005886 plasma membrane; GO:0016020 membrane; GO:0005515 protein binding; GO:0005783 endoplasmic reticulum; GO:0005789 endoplasmic reticulum membrane; GO:0016491 oxidoreductase activity; GO:0006629 lipid metabolic process; GO:0005506 iron ion binding; GO:0008202 steroid metabolic process; GO:0008610 lipid biosynthetic process; GO:0019432 triglyceride biosynthetic process; GO:0006694 steroid bi…	NA
BMSK0009787	2.04712	NA	NoDiff	0.127047	0.0869825	1.18925	0.0790804	0.091445	0.166644	BMSK_chr17	2499737	2500567	-	BMSK0009787	NA	NA	NA	NA
BMSK0009889	2.04716	NA	NoDiff	0.938908	0.321411	1.69016	0	0	0.718396	BMSK_chr17	4648103	4650517	-	BMSK0009889	NA	NA	GO:0005198 structural molecule activity; GO:0042302 structural constituent of cuticle	NA
BMSK0011420	2.07718	NA	Sig_Up	0.987058	1.48673	1.42147	0.122879	0.426274	0.388408	BMSK_chr20	341405	341794	-	BMSK0011420	NA	Mitophagy - animal	GO:0016020 membrane; GO:0005515 protein binding; GO:0005634 nucleus; GO:0005739 mitochondrion; GO:0005741 mitochondrial outer membrane; GO:0005547 phosphatidylinositol-3,4,5-trisphosphate binding; GO:0010543 regulation of platelet activation; GO:0000422 autophagy of mitochondrion; GO:0035356 cellular triglyceride homeostasis	ko04137 Mitophagy - animal
BMSK0003040	2.10417	NA	NoDiff	0.282016	2.51007	0	0.175541	0.304482	0.184956	BMSK_chr5	18604162	18604707	+	BMSK0003040	NA	NA	NA	NA
BMSK0011780	2.11016	NA	NoDiff	0.542187	0.680546	0.325335	0.0562474	0.0650419	0.237056	BMSK_chr20	8736971	8741815	+	BMSK0011780	NA	NA	NA	NA
BMSK0014848	2.2099	NA	NoDiff	1.45954	0.832724	0.350314	0	0.175089	0.398839	BMSK_chr25	8594234	8596691	+	BMSK0014848	NA	Human T-cell leukemia virus 1 infection	GO:0048565 digestive tract development; GO:0005515 protein binding; GO:0042802 identical protein binding; GO:0071363 cellular response to growth factor stimulus; GO:0007601 visual perception; GO:0005737 cytoplasm; GO:0009791 post-embryonic development; GO:0043025 neuronal cell body; GO:0030424 axon; GO:0042803 protein homodimerization activity; GO:0008045 motor neuron axon guidance; GO:0003677 DN…	ko05166 Human T-cell leukemia virus 1 infection
BMSK0005736	2.2196	NA	NoDiff	0.894588	0.0765598	0.120778	0.139209	0.0804875	0	BMSK_chr10	14308314	14322737	-	BMSK0005736	NA	NA	GO:0022857 transmembrane transporter activity; GO:0005886 plasma membrane; GO:0055085 transmembrane transport; GO:0016324 apical plasma membrane; GO:0016020 membrane; GO:0009897 external side of plasma membrane; GO:0005515 protein binding; GO:0042802 identical protein binding; GO:0007605 sensory perception of sound; GO:0031410 cytoplasmic vesicle; GO:0005737 cytoplasm; GO:0098793 presynapse; GO:0…	NA
BMSK0014962	2.2387	NA	NoDiff	0	2.04809	0	0	0.453298	0	BMSK_chr25	11903800	11908628	-	BMSK0014962	NA	NA	GO:0005515 protein binding; GO:0060041 retina development in camera-type eye; GO:0007605 sensory perception of sound; GO:0042995 cell projection; GO:0005737 cytoplasm; GO:0009791 post-embryonic development; GO:0035264 multicellular organism growth; GO:0030424 axon; GO:0043204 perikaryon; GO:0007623 circadian rhythm; GO:0005829 cytosol; GO:0007417 central nervous system development; GO:0048468 cel…	NA
BMSK0005183	2.24474	NA	NoDiff	0.322811	0.71829	0.232441	0.200934	0.0580877	0	BMSK_chr9	14581067	14588561	-	BMSK0005183	NA	NA	GO:0008270 zinc ion binding; GO:0046872 metal ion binding; GO:0005576 extracellular region; GO:0016787 hydrolase activity; GO:0005615 extracellular space; GO:0008081 phosphoric diester hydrolase activity; GO:0009143 nucleoside triphosphate catabolic process; GO:0006685 sphingomyelin catabolic process; GO:0004767 sphingomyelin phosphodiesterase activity	NA
BMSK0005695	2.27453	NA	NoDiff	1.68498	0.443699	0.746628	0	0	0.595035	BMSK_chr10	12861825	12862418	-	BMSK0005695	NA	NA	NA	NA
BMSK0009871	2.28309	NA	NoDiff	0.099858	1.64082	0.143806	0.18647	0.0718751	0.13098	BMSK_chr17	4169487	4171034	+	BMSK0009871	NA	NA	NA	NA
BMSK0002859	2.3136	NA	NoDiff	0	1.37075	0.393171	0.113293	0.131006	0.119369	BMSK_chr5	13745371	13745793	+	BMSK0002859	NA	NA	NA	NA
BMSK0009911	2.3205	NA	NoDiff	0.128747	1.76292	0.185409	0.160277	0.0926683	0.168873	BMSK_chr17	4980906	4983511	-	BMSK0009911	NA	NA	NA	NA
BMSK0002522	2.32657	NA	NoDiff	0	2.69809	0.0692099	0.179486	0.0691831	0.315187	BMSK_chr5	4222028	4224415	-	BMSK0002522	NA	Axon guidance,Wnt signaling pathway	GO:0005886 plasma membrane; GO:0016323 basolateral plasma membrane; GO:0016020 membrane; GO:0019899 enzyme binding; GO:0007283 spermatogenesis; GO:0009897 external side of plasma membrane; GO:0005515 protein binding; GO:0009986 cell surface; GO:0045821 positive regulation of glycolytic process; GO:0042802 identical protein binding; GO:0070062 extracellular exosome; GO:0051649 establishment of loc…	ko04360 Axon guidance; ko04310 Wnt signaling pathway
BMSK0007727	2.3557	NA	NoDiff	0.453775	0.345196	0.0363046	0	0	0.165334	BMSK_chr13	10991400	10992926	+	BMSK0007727	NA	NA	NA	NA
BMSK0014991	2.35641	NA	Sig_Up	1.36872	3.63123	0.862356	0.319485	0.61573	0.224413	BMSK_chr25	13068057	13073392	-	BMSK0014991	NA	NA	NA	NA
BMSK0008589	2.40512	NA	NoDiff	0.176064	0.0172203	0.525213	0.109591	0	0.0164956	BMSK_chr15	6937187	6987288	-	BMSK0008589	NA	cAMP signaling pathway,GABAergic synapse,Estrogen signaling pathway,Morphine addiction,Taste transduction,Neuroactive ligand-receptor interaction	GO:0005886 plasma membrane; GO:0016020 membrane; GO:0005515 protein binding; GO:0042995 cell projection; GO:0045202 synapse; GO:0005737 cytoplasm; GO:0043025 neuronal cell body; GO:0030425 dendrite; GO:0043204 perikaryon; GO:0098793 presynapse; GO:0098978 glutamatergic synapse; GO:0008021 synaptic vesicle; GO:0042734 presynaptic membrane; GO:0043005 neuron projection; GO:0007268 chemical synaptic…	ko04024 cAMP signaling pathway; ko04727 GABAergic synapse; ko04915 Estrogen signaling pathway; ko05032 Morphine addiction; ko04742 Taste transduction; ko04080 Neuroactive ligand-receptor interaction
BMSK0009447	2.46574	NA	NoDiff	0.377404	1.7226	0.181167	0.0783051	0.181097	0.16501	BMSK_chr16	8873235	8874789	+	BMSK0009447	NA	Pancreatic secretion,Ras signaling pathway,Vascular smooth muscle contraction,Metabolic pathways,Arachidonic acid metabolism,Linoleic acid metabolism,Fat digestion and absorption,Biosynthesis of secondary metabolites,Glycerophospholipid metabolism,Ether lipid metabolism,alpha-Linolenic acid metabolism	GO:0046872 metal ion binding; GO:0005576 extracellular region; GO:0016787 hydrolase activity; GO:0006629 lipid metabolic process; GO:0090729 toxin activity; GO:0035821 modification of morphology or physiology of other organism; GO:0099106 ion channel regulator activity; GO:0016042 lipid catabolic process; GO:0006644 phospholipid metabolic process; GO:0005246 calcium channel regulator activity; GO…	ko04972 Pancreatic secretion; ko04014 Ras signaling pathway; ko04270 Vascular smooth muscle contraction; ko01100 Metabolic pathways; ko00590 Arachidonic acid metabolism; ko00591 Linoleic acid metabolism; ko04975 Fat digestion and absorption; ko01110 Biosynthesis of secondary metabolites; ko00564 Glycerophospholipid metabolism; ko00565 Ether lipid metabolism; ko00592 alpha-Linolenic acid metabolism
BMSK0015424	2.50695	NA	Sig_Up	2.29394	0.196318	0.929114	0.178483	0.309585	0.0940279	BMSK_chr26	11248768	11254780	+	BMSK0015424	NA	NA	NA	NA
BMSK0006262	2.52037	NA	NoDiff	0.1901	1.30152	0	0	0.273658	0	BMSK_chr11	6610373	6611133	-	BMSK0006262	NA	NA	NA	NA
BMSK0009451	2.57994	NA	NoDiff	2.74076	3.24115	0	0.31018	0.358677	0.326815	BMSK_chr16	8888656	8891425	-	BMSK0009451	NA	Pancreatic secretion,Ras signaling pathway,Vascular smooth muscle contraction,Metabolic pathways,Arachidonic acid metabolism,Linoleic acid metabolism,Fat digestion and absorption,Biosynthesis of secondary metabolites,Glycerophospholipid metabolism,Ether lipid metabolism,alpha-Linolenic acid metabolism	GO:0005886 plasma membrane; GO:0016020 membrane; GO:0005737 cytoplasm; GO:0048468 cell development; GO:0005856 cytoskeleton; GO:0046872 metal ion binding; GO:0010976 positive regulation of neuron projection development; GO:0005768 endosome; GO:0043524 negative regulation of neuron apoptotic process; GO:0010629 negative regulation of gene expression; GO:0005576 extracellular region; GO:0060271 cil…	ko04972 Pancreatic secretion; ko04014 Ras signaling pathway; ko04270 Vascular smooth muscle contraction; ko01100 Metabolic pathways; ko00590 Arachidonic acid metabolism; ko00591 Linoleic acid metabolism; ko04975 Fat digestion and absorption; ko01110 Biosynthesis of secondary metabolites; ko00564 Glycerophospholipid metabolism; ko00565 Ether lipid metabolism; ko00592 alpha-Linolenic acid metabolism
BMSK0003034	2.59109	NA	NoDiff	0.0566523	0.543017	0.285548	0	0.0407768	0.111464	BMSK_chr5	18468195	18476237	-	BMSK0003034	NA	NA	GO:0005886 plasma membrane; GO:0016020 membrane; GO:0005515 protein binding; GO:0070062 extracellular exosome; GO:0042995 cell projection; GO:0005737 cytoplasm; GO:0097440 apical dendrite; GO:0005773 vacuole; GO:0005774 vacuolar membrane; GO:0005829 cytosol; GO:0031234 extrinsic component of cytoplasmic side of plasma membrane; GO:0005634 nucleus; GO:0006897 endocytosis; GO:0048471 perinuclear re…	NA
BMSK0013630	2.60396	NA	NoDiff	1.28317	2.19631	0.461976	0	0.461797	0.210387	BMSK_chr23	18466484	18470058	+	BMSK0013630	NA	NA	NA	NA
BMSK0015188	2.60558	NA	Sig_Up	0.898722	1.16225	0.359515	0.124313	0.0718751	0.196471	BMSK_chr26	4012469	4013580	-	BMSK0015188	NA	NA	NA	NA
BMSK0002111	2.62702	NA	NoDiff	0.42419	2.32337	0.610878	0.132019	0	0.417297	BMSK_chr4	12438560	12439667	+	BMSK0002111	NA	NA	NA	NA
BMSK0010601	2.64712	NA	NoDiff	0.0116282	0.06369	0.167459	0	0.0167394	0.0228786	BMSK_chr18	6884809	6893661	-	BMSK0010601	NA	Lysosome,Cholesterol metabolism	GO:0005886 plasma membrane; GO:0016324 apical plasma membrane; GO:0016020 membrane; GO:0005515 protein binding; GO:0070062 extracellular exosome; GO:0051649 establishment of localization in cell; GO:0042995 cell projection; GO:0031410 cytoplasmic vesicle; GO:0006486 protein glycosylation; GO:0042803 protein homodimerization activity; GO:0005773 vacuole; GO:0005774 vacuolar membrane; GO:0007417 ce…	ko04142 Lysosome; ko04979 Cholesterol metabolism
BMSK0011181	2.6765	NA	Sig_Up	3.20794	5.64765	4.61976	0.285254	0.329855	1.50277	BMSK_chr19	8261582	8261808	+	BMSK0011181	NA	NA	NA	NA
BMSK0011252	2.68566	NA	NoDiff	0.137976	4.34539	0.0993497	0.601181	0	0.0904892	BMSK_chr19	10424160	10424717	-	BMSK0011252	NA	NA	NA	NA
BMSK0012838	2.80514	NA	NoDiff	0.286743	0.834352	0.619409	0	0.257987	0	BMSK_chr22	12547359	12558348	-	BMSK0012838	NA	NA	GO:0016324 apical plasma membrane; GO:0016020 membrane; GO:0005515 protein binding; GO:0007601 visual perception; GO:0005737 cytoplasm; GO:0007596 blood coagulation; GO:0046872 metal ion binding; GO:0005783 endoplasmic reticulum; GO:0043231 intracellular membrane-bounded organelle; GO:0020037 heme binding; GO:0003091 renal water homeostasis; GO:0050896 response to stimulus; GO:0005789 endoplasmic…	NA
BMSK0006263	2.82088	NA	NoDiff	0	1.17964	0.065297	0.169338	0	0	BMSK_chr11	6627953	6629096	+	BMSK0006263	NA	NA	NA	NA
BMSK0002138	2.90156	NA	NoDiff	0.0578007	0.118719	0.707531	0	0.0832067	0.0379076	BMSK_chr4	12943782	12948652	-	BMSK0002138	NA	NA	NA	NA
BMSK0012836	2.93038	NA	NoDiff	0.0716857	0.736193	0.258087	0	0.0515975	0.0940279	BMSK_chr22	12520588	12533180	-	BMSK0012836	NA	NA	GO:0016324 apical plasma membrane; GO:0016020 membrane; GO:0005515 protein binding; GO:0007601 visual perception; GO:0005737 cytoplasm; GO:0007596 blood coagulation; GO:0046872 metal ion binding; GO:0005783 endoplasmic reticulum; GO:0043231 intracellular membrane-bounded organelle; GO:0020037 heme binding; GO:0003091 renal water homeostasis; GO:0050896 response to stimulus; GO:0005789 endoplasmic…	NA
BMSK0000415	2.97355	NA	NoDiff	0.329019	1.27649	0.0789703	0	0.0789397	0.143855	BMSK_chr1	12060633	12069519	-	BMSK0000415	NA	NA	GO:0005515 protein binding; GO:0060041 retina development in camera-type eye; GO:0010468 regulation of gene expression; GO:0042995 cell projection; GO:0005737 cytoplasm; GO:0009791 post-embryonic development; GO:0035264 multicellular organism growth; GO:0030424 axon; GO:0043204 perikaryon; GO:0007623 circadian rhythm; GO:0005829 cytosol; GO:0007417 central nervous system development; GO:0048468 c…	NA
BMSK0005322	2.9819	NA	NoDiff	0.367321	0.0251486	0.0132245	0.011432	0.0264388	0.0120451	BMSK_chr10	2819930	2824121	+	BMSK0005322	NA	NA	GO:0005886 plasma membrane; GO:0051453 regulation of intracellular pH; GO:0016020 membrane; GO:0019899 enzyme binding; GO:0005515 protein binding; GO:0006814 sodium ion transport; GO:0042391 regulation of membrane potential; GO:0042802 identical protein binding; GO:0070062 extracellular exosome; GO:0051649 establishment of localization in cell; GO:0031410 cytoplasmic vesicle; GO:0005737 cytoplasm…	NA
BMSK0012289	2.99535	NA	NoDiff	3.46804	0.158293	0.166478	0.431736	0	0	BMSK_chr21	11960368	11966644	-	BMSK0012289	NA	NA	NA	NA
BMSK0003093	3.00833	NA	Sig_Up	1.62427	1.44567	0.58478	0	0.467643	0	BMSK_chr6	286954	290283	+	BMSK0003093	NA	ECM-receptor interaction	GO:0022857 transmembrane transporter activity; GO:0005886 plasma membrane; GO:0055085 transmembrane transport; GO:0016020 membrane; GO:0006811 ion transport; GO:0005524 ATP binding; GO:0000166 nucleotide binding; GO:2001142 nicotinate transport; GO:0090416 nicotinate transmembrane transporter activity; GO:2001143 N-methylnicotinate transport; GO:0090417 N-methylnicotinate transmembrane transporte…	ko04512 ECM-receptor interaction
BMSK0003595	3.01078	NA	NoDiff	0.320794	0.219631	10.1635	0.399356	0.692696	0.210387	BMSK_chr6	15745021	15746632	+	BMSK0003595	NA	Alcoholism,Renin secretion,Hypertrophic cardiomyopathy (HCM),Adherens junction,Chagas disease (American trypanosomiasis),Viral carcinogenesis,Cell adhesion molecules (CAMs),Renin-angiotensin system	NA	ko05034 Alcoholism; ko04924 Renin secretion; ko05410 Hypertrophic cardiomyopathy (HCM); ko04520 Adherens junction; ko05142 Chagas disease (American trypanosomiasis); ko05203 Viral carcinogenesis; ko04514 Cell adhesion molecules (CAMs); ko04614 Renin-angiotensin system
BMSK0005308	3.15218	NA	Sig_Up	0.450237	1.48989	0.216129	0.0934167	0	0.14764	BMSK_chr10	2473944	2474969	-	BMSK0005308	NA	NA	NA	NA
BMSK0004237	3.22688	NA	Sig_Up	0.242394	0.414887	0.0872682	0.0377196	0	0.0397426	BMSK_chr8	2385923	2399988	+	BMSK0004237	NA	NA	GO:0005515 protein binding; GO:0005737 cytoplasm; GO:0005829 cytosol; GO:0003677 DNA binding; GO:0005634 nucleus; GO:0005730 nucleolus; GO:0050885 neuromuscular process controlling balance; GO:0003713 transcription coactivator activity; GO:0045944 positive regulation of transcription by RNA polymerase II; GO:0043565 sequence-specific DNA binding; GO:0000785 chromatin; GO:0006351 transcription, DN…	NA
BMSK0009450	3.30087	NA	NoDiff	0.420713	1.00814	0	0	0.151409	0	BMSK_chr16	8882734	8883727	+	BMSK0009450	NA	Pancreatic secretion,Ras signaling pathway,Vascular smooth muscle contraction,Metabolic pathways,Arachidonic acid metabolism,Linoleic acid metabolism,Fat digestion and absorption,Biosynthesis of secondary metabolites,Glycerophospholipid metabolism,Ether lipid metabolism,alpha-Linolenic acid metabolism	GO:0046872 metal ion binding; GO:0005576 extracellular region; GO:0016787 hydrolase activity; GO:0006629 lipid metabolic process; GO:0090729 toxin activity; GO:0035821 modification of morphology or physiology of other organism; GO:0099106 ion channel regulator activity; GO:0016042 lipid catabolic process; GO:0006644 phospholipid metabolic process; GO:0005246 calcium channel regulator activity; GO…	ko04972 Pancreatic secretion; ko04014 Ras signaling pathway; ko04270 Vascular smooth muscle contraction; ko01100 Metabolic pathways; ko00590 Arachidonic acid metabolism; ko00591 Linoleic acid metabolism; ko04975 Fat digestion and absorption; ko01110 Biosynthesis of secondary metabolites; ko00564 Glycerophospholipid metabolism; ko00565 Ether lipid metabolism; ko00592 alpha-Linolenic acid metabolism
BMSK0015431	3.37095	NA	Sig_Up	0.885514	0.808354	0	0.0612431	0.0354094	0.0645278	BMSK_chr26	11337114	11346127	+	BMSK0015431	NA	NA	NA	NA
BMSK0009348	3.44257	NA	NoDiff	0.371935	1.01858	11.7837	0	0	1.21964	BMSK_chr16	6190099	6190305	+	BMSK0009348	NA	NA	GO:0005886 plasma membrane; GO:0016020 membrane; GO:0005515 protein binding; GO:0008270 zinc ion binding; GO:0046872 metal ion binding; GO:0045087 innate immune response; GO:0005102 signaling receptor binding; GO:0050830 defense response to Gram-positive bacterium; GO:0002376 immune system process; GO:0005576 extracellular region; GO:0008340 determination of adult lifespan; GO:0016787 hydrolase a…	NA
BMSK0006541	3.44573	NA	Sig_Up	0.0791676	0.081303	1.28261	0.0246389	0.0284913	0.0778812	BMSK_chr11	12581784	12583728	+	BMSK0006541	NA	NA	NA	NA
BMSK0007368	3.52764	NA	NoDiff	0.578007	2.84927	0	0.143912	0	0.151631	BMSK_chr13	587345	591573	-	BMSK0007368	NA	NA	NA	NA
BMSK0005010	3.53856	NA	NoDiff	4.57566	0	0.286497	0	0.286386	0.130473	BMSK_chr9	8997681	8998854	-	BMSK0005010	NA	Human T-cell leukemia virus 1 infection	GO:0005515 protein binding; GO:0007605 sensory perception of sound; GO:0007601 visual perception; GO:0005737 cytoplasm; GO:0005829 cytosol; GO:0007417 central nervous system development; GO:0001764 neuron migration; GO:0048513 animal organ development; GO:0003677 DNA binding; GO:0005634 nucleus; GO:0015629 actin cytoskeleton; GO:0005654 nucleoplasm; GO:0030516 regulation of axon extension; GO:199…	ko05166 Human T-cell leukemia virus 1 infection
BMSK0013899	3.63649	NA	NoDiff	0.388841	0	6.15968	0.484068	0	0	BMSK_chr24	5235427	5236614	+	BMSK0013899	NA	Axon guidance,Cell adhesion molecules (CAMs)	GO:0005886 plasma membrane; GO:0016324 apical plasma membrane; GO:0016020 membrane; GO:0005515 protein binding; GO:0042802 identical protein binding; GO:0042995 cell projection; GO:0046666 retinal cell programmed cell death; GO:0030424 axon; GO:0043005 neuron projection; GO:0003779 actin binding; GO:0005911 cell-cell junction; GO:0048749 compound eye development; GO:0007411 axon guidance; GO:0007…	ko04360 Axon guidance; ko04514 Cell adhesion molecules (CAMs)
BMSK0012579	3.63704	NA	NoDiff	0	0.76951	4.18139	0	0.404494	0	BMSK_chr22	5992392	6001350	+	BMSK0012579	NA	NA	GO:0031012 extracellular matrix; GO:0040003 chitin-based cuticle development; GO:0005198 structural molecule activity; GO:0042302 structural constituent of cuticle; GO:0008011 structural constituent of pupal chitin-based cuticle; GO:0008010 structural constituent of chitin-based larval cuticle	NA
BMSK0006543	3.63764	NA	Sig_Up	0.502385	0.515936	3.07482	0	0	0.329481	BMSK_chr11	12590462	12591074	-	BMSK0006543	NA	NA	NA	NA
BMSK0000650	3.63784	NA	NoDiff	3.22286	0	0	0	0.257747	0	BMSK_chr1	19281333	19281977	+	BMSK0000650	NA	NA	NA	NA
BMSK0003694	3.7193	NA	Sig_Up	0.247293	0.423272	0.0593545	0.0256546	0.0296658	0	BMSK_chr7	855362	864763	+	BMSK0003694	NA	NA	NA	NA
BMSK0002386	4.0129	NA	Sig_Up	0.560805	0.822759	0.346122	0	0.0576646	0.0525421	BMSK_chr5	700273	711934	-	BMSK0002386	NA	NA	GO:0005886 plasma membrane; GO:0016020 membrane; GO:0019899 enzyme binding; GO:0017121 phospholipid scrambling; GO:0071222 cellular response to lipopolysaccharide; GO:0042609 CD4 receptor binding; GO:0017128 phospholipid scramblase activity	NA
BMSK0012940	4.21683	NA	Sig_Up	0.371935	1.78251	0.0446354	0	0	0.121964	BMSK_chr22	15916830	15926034	+	BMSK0012940	NA	NA	GO:0022857 transmembrane transporter activity; GO:0055085 transmembrane transport; GO:0016020 membrane; GO:0005765 lysosomal membrane; GO:0034486 vacuolar transmembrane transport	NA
BMSK0007934	4.74368	NA	NoDiff	0	0	1.2339	0	0	0	BMSK_chr14	440685	441313	-	BMSK0007934	NA	Metabolic pathways,Glutathione metabolism,Renin-angiotensin system,Hematopoietic cell lineage	NA	ko01100 Metabolic pathways; ko00480 Glutathione metabolism; ko04614 Renin-angiotensin system; ko04640 Hematopoietic cell lineage
BMSK0009879	4.79446	NA	Sig_Up	0.365461	0.333617	1.75434	0	0	0.079894	BMSK_chr17	4472746	4475310	-	BMSK0009879	NA	NA	GO:0005198 structural molecule activity; GO:0042302 structural constituent of cuticle	NA
BMSK0002268	5.15585	NA	Sig_Up	0.251056	0.91672	0.964124	0	0	0.0548837	BMSK_chr4	15746944	15748325	+	BMSK0002268	NA	NA	GO:0031012 extracellular matrix; GO:0040003 chitin-based cuticle development; GO:0005198 structural molecule activity; GO:0042302 structural constituent of cuticle; GO:0008011 structural constituent of pupal chitin-based cuticle; GO:0008010 structural constituent of chitin-based larval cuticle	NA
BMSK0006538	5.25184	NA	Sig_Up	0.0565691	0	0.733188	0	0.0203584	0	BMSK_chr11	12549617	12587907	+	BMSK0006538	NA	NA	NA	NA
BMSK0008042	5.98928	NA	Sig_Up	0.0776114	1.70037	0	0	0	0	BMSK_chr14	3968151	3993623	+	BMSK0008042	NA	NA	GO:0005886 plasma membrane; GO:0016020 membrane; GO:0007283 spermatogenesis; GO:0005515 protein binding; GO:0009986 cell surface; GO:0070062 extracellular exosome; GO:0045202 synapse; GO:0031410 cytoplasmic vesicle; GO:0005737 cytoplasm; GO:0098794 postsynapse; GO:0098978 glutamatergic synapse; GO:0045177 apical part of cell; GO:0007596 blood coagulation; GO:0048008 platelet-derived growth factor…	NA
BMSK0002738	6.21061	NA	NoDiff	2.75669	0	0	0	0	0	BMSK_chr5	10763198	10770119	-	BMSK0002738	NA	NA	NA	NA
BMSK0006408	-1.10196	0.0498106	Sig_Down	41.2573	28.3575	17.9576	75.8477	54.9166	53.2821	BMSK_chr11	10580793	10607420	+	BMSK0006408	NA	Insulin signaling pathway,Insulin resistance	GO:0019899 enzyme binding; GO:0005515 protein binding; GO:0043231 intracellular membrane-bounded organelle; GO:0019903 protein phosphatase binding; GO:0005575 cellular_component; GO:0003674 molecular_function; GO:0008150 biological_process; GO:0004721 phosphoprotein phosphatase activity; GO:0005975 carbohydrate metabolic process; GO:0004722 protein serine/threonine phosphatase activity; GO:000597…	ko04910 Insulin signaling pathway; ko04931 Insulin resistance
BMSK0012379	0.370732	0.0487159	NoDiff	134.891	121.387	126.797	84.0004	102.145	107.176	BMSK_chr21	14419963	14429397	+	BMSK0012379	NA	NA	GO:0005886 plasma membrane; GO:0005515 protein binding; GO:0042802 identical protein binding; GO:0007605 sensory perception of sound; GO:0042995 cell projection; GO:0045202 synapse; GO:0071363 cellular response to growth factor stimulus; GO:0005737 cytoplasm; GO:0097441 basal dendrite; GO:0043025 neuronal cell body; GO:0097440 apical dendrite; GO:0036477 somatodendritic compartment; GO:0030425 de…	NA
BMSK0013046	-1.94347	0.0486812	Sig_Down	33.3212	54.8841	17.6842	241.288	50.5494	104.425	BMSK_chr23	648250	656643	-	BMSK0013046	NA	NA	NA	NA
BMSK0010410	5.5098	0.0479996	Sig_Up	0.225779	1.85495	18.2081	0	0	0.44422	BMSK_chr18	239527	240539	+	BMSK0010410	NA	NA	NA	NA
BMSK0013628	-0.371355	0.0479327	NoDiff	17.9865	18.2557	18.6376	23.2138	23.6662	23.1984	BMSK_chr23	18424154	18428936	+	BMSK0013628	NA	Thermogenesis	GO:0016020 membrane; GO:0005515 protein binding; GO:0016740 transferase activity; GO:0005739 mitochondrion; GO:0005743 mitochondrial inner membrane; GO:0005575 cellular_component; GO:0003674 molecular_function; GO:0008150 biological_process; GO:0016491 oxidoreductase activity; GO:0030435 sporulation resulting in formation of a cellular spore; GO:0010507 negative regulation of autophagy; GO:003298…	ko04714 Thermogenesis
BMSK0011536	2.17162	0.0477617	Sig_Up	345.921	53.7803	109.61	19.8008	68.2687	23.3586	BMSK_chr20	3818710	3819498	+	BMSK0011536	NA	NA	GO:0005576 extracellular region	NA
BMSK0011262	0.36553	0.0475819	NoDiff	35.1208	29.8154	33.2429	23.6792	25.7624	25.7199	BMSK_chr19	10645745	10655894	-	BMSK0011262	NA	JAK-STAT signaling pathway,Hepatitis C,Ubiquitin mediated proteolysis	GO:0019899 enzyme binding; GO:0007283 spermatogenesis; GO:0005515 protein binding; GO:0010468 regulation of gene expression; GO:0045202 synapse; GO:0005737 cytoplasm; GO:0030425 dendrite; GO:0008270 zinc ion binding; GO:0008022 protein C-terminus binding; GO:0016740 transferase activity; GO:0007417 central nervous system development; GO:0006974 cellular response to DNA damage stimulus; GO:0003677…	ko04630 JAK-STAT signaling pathway; ko05160 Hepatitis C; ko04120 Ubiquitin mediated proteolysis
BMSK0011270	-0.585678	0.0474415	NoDiff	2.07141	1.95612	2.5073	2.90104	3.01403	3.78858	BMSK_chr19	10729131	10745045	+	BMSK0011270	NA	NA	NA	NA
BMSK0009521	1.20063	0.0474415	Sig_Up	99.2456	71.9749	75.408	20.6334	27.8521	58.8208	BMSK_chr16	10258152	10275057	-	BMSK0009521	NA	Metabolic pathways,Insulin signaling pathway,AMPK signaling pathway,Fatty acid metabolism,Fatty acid biosynthesis	NA	ko01100 Metabolic pathways; ko04910 Insulin signaling pathway; ko04152 AMPK signaling pathway; ko01212 Fatty acid metabolism; ko00061 Fatty acid biosynthesis
BMSK0006825	1.25425	0.0469764	Sig_Up	7.39681	5.39094	13.2007	2.47535	3.83559	4.48595	BMSK_chr12	1259778	1265363	+	BMSK0006825	NA	NA	NA	NA
BMSK0001494	0.947858	0.0464958	NoDiff	20.7009	13.2992	14.6505	5.60423	10.1544	9.2524	BMSK_chr3	12120823	12128023	+	BMSK0001494	NA	Metabolic pathways,Biosynthesis of secondary metabolites,Microbial metabolism in diverse environments,Glyoxylate and dicarboxylate metabolism,Pyruvate metabolism,Glycine, serine and threonine metabolism	GO:0005886 plasma membrane; GO:0005515 protein binding; GO:0042802 identical protein binding; GO:0070062 extracellular exosome; GO:0045202 synapse; GO:0005737 cytoplasm; GO:0098793 presynapse; GO:0098978 glutamatergic synapse; GO:0043005 neuron projection; GO:0042803 protein homodimerization activity; GO:0008022 protein C-terminus binding; GO:0006468 protein phosphorylation; GO:0000166 nucleotide…	ko01100 Metabolic pathways; ko01110 Biosynthesis of secondary metabolites; ko01120 Microbial metabolism in diverse environments; ko00630 Glyoxylate and dicarboxylate metabolism; ko00620 Pyruvate metabolism; ko00260 Glycine, serine and threonine metabolism
BMSK0008663	2.25494	0.045174	Sig_Up	7.66829	0.992852	2.40481	0.834272	0.980528	0.432303	BMSK_chr15	8967054	8997636	+	BMSK0008663	NA	Bile secretion,cAMP signaling pathway,ABC transporters,Antifolate resistance	GO:0022857 transmembrane transporter activity; GO:0005886 plasma membrane; GO:0055085 transmembrane transport; GO:0016323 basolateral plasma membrane; GO:0016324 apical plasma membrane; GO:0016020 membrane; GO:0098656 anion transmembrane transport; GO:0015698 inorganic anion transport; GO:0005515 protein binding; GO:0009986 cell surface; GO:0070062 extracellular exosome; GO:0010468 regulation of …	ko04976 Bile secretion; ko04024 cAMP signaling pathway; ko02010 ABC transporters; ko01523 Antifolate resistance
BMSK0011562	-0.37374	0.0450749	NoDiff	58.1343	50.8239	52.6432	61.2488	73.4466	72.3018	BMSK_chr20	4073495	4075756	-	BMSK0011562	NA	Peroxisome	GO:0005886 plasma membrane; GO:0016020 membrane; GO:0019899 enzyme binding; GO:0005515 protein binding; GO:0042802 identical protein binding; GO:0070062 extracellular exosome; GO:0042995 cell projection; GO:0045202 synapse; GO:0007601 visual perception; GO:0005737 cytoplasm; GO:0043679 axon terminus; GO:0043025 neuronal cell body; GO:0030424 axon; GO:0043005 neuron projection; GO:0042803 protein …	ko04146 Peroxisome
BMSK0004240	-0.715216	0.0444966	NoDiff	228.439	264.424	191.805	426.681	334.949	345.046	BMSK_chr8	2645944	2676110	+	BMSK0004240	NA	MicroRNAs in cancer,Axon regeneration	GO:0005515 protein binding; GO:0005737 cytoplasm; GO:0043025 neuronal cell body; GO:0008270 zinc ion binding; GO:0016740 transferase activity; GO:0005829 cytosol; GO:0005938 cell cortex; GO:0045179 apical cortex; GO:0007419 ventral cord development; GO:0046872 metal ion binding; GO:0005654 nucleoplasm; GO:0030182 neuron differentiation; GO:0016567 protein ubiquitination; GO:0010629 negative regul…	ko05206 MicroRNAs in cancer; ko04361 Axon regeneration
BMSK0010530	-0.645684	0.0441062	NoDiff	45.9263	39.7838	32.1044	64.8828	60.4574	56.0722	BMSK_chr18	3978727	4003310	+	BMSK0010530	NA	Metabolic pathways,Carbon metabolism,Microbial metabolism in diverse environments,Biosynthesis of amino acids,Citrate cycle (TCA cycle),Pyruvate metabolism,Carbon fixation pathways in prokaryotes	GO:0005886 plasma membrane; GO:0019899 enzyme binding; GO:0005515 protein binding; GO:0042802 identical protein binding; GO:0005737 cytoplasm; GO:0008270 zinc ion binding; GO:0005524 ATP binding; GO:0000166 nucleotide binding; GO:0005829 cytosol; GO:0005739 mitochondrion; GO:0046872 metal ion binding; GO:0010629 negative regulation of gene expression; GO:0005743 mitochondrial inner membrane; GO:0…	ko01100 Metabolic pathways; ko01200 Carbon metabolism; ko01120 Microbial metabolism in diverse environments; ko01230 Biosynthesis of amino acids; ko00020 Citrate cycle (TCA cycle); ko00620 Pyruvate metabolism; ko00720 Carbon fixation pathways in prokaryotes
BMSK0010645	-0.608584	0.0440823	NoDiff	2.438	2.58324	2.85615	3.30003	4.44272	4.18766	BMSK_chr18	8967993	8972929	-	BMSK0010645	NA	Ribosome	GO:0005739 mitochondrion; GO:0005743 mitochondrial inner membrane; GO:1990904 ribonucleoprotein complex; GO:0005840 ribosome; GO:0006412 translation; GO:0003735 structural constituent of ribosome; GO:0022627 cytosolic small ribosomal subunit; GO:0015935 small ribosomal subunit; GO:0032543 mitochondrial translation; GO:0005763 mitochondrial small ribosomal subunit; GO:0061668 mitochondrial ribosom…	ko03010 Ribosome
BMSK0014899	0.779766	0.0430355	NoDiff	41.5711	25.9856	36.9939	15.6494	19.4559	25.1854	BMSK_chr25	9667547	9701273	-	BMSK0014899	NA	NA	GO:0005886 plasma membrane; GO:0016020 membrane; GO:0005515 protein binding; GO:0009986 cell surface; GO:0070062 extracellular exosome; GO:0003073 regulation of systemic arterial blood pressure; GO:0031410 cytoplasmic vesicle; GO:0005737 cytoplasm; GO:0008270 zinc ion binding; GO:0007596 blood coagulation; GO:0042803 protein homodimerization activity; GO:0005829 cytosol; GO:0005634 nucleus; GO:00…	NA
BMSK0011680	-0.575602	0.042534	NoDiff	8.8463	7.32471	10.4704	12.854	12.1278	14.1235	BMSK_chr20	7045196	7054569	+	BMSK0011680	NA	NA	NA	NA
BMSK0014589	-1.14119	0.0413463	Sig_Down	4.76721	3.91664	5.77828	6.13253	12.5243	13.1313	BMSK_chr25	2569900	2572437	-	BMSK0014589	NA	NA	NA	NA
BMSK0012338	0.719829	0.0413463	NoDiff	22.0933	22.0435	18.9682	15.115	10.7211	11.7736	BMSK_chr21	13550713	13564238	+	BMSK0012338	NA	NA	GO:0016020 membrane; GO:0005515 protein binding; GO:0042802 identical protein binding; GO:0005737 cytoplasm; GO:0005524 ATP binding; GO:0000166 nucleotide binding; GO:0005829 cytosol; GO:0003677 DNA binding; GO:0005739 mitochondrion; GO:0005654 nucleoplasm; GO:0034599 cellular response to oxidative stress; GO:0050730 regulation of peptidyl-tyrosine phosphorylation; GO:0030163 protein catabolic pr…	NA
BMSK0005577	2.34542	0.0413463	Sig_Up	0.954641	1.5015	0.260094	0.160599	0.20428	0.169212	BMSK_chr10	9082129	9094817	+	BMSK0005577	NA	Pancreatic secretion,Protein digestion and absorption	GO:0005886 plasma membrane; GO:0016324 apical plasma membrane; GO:0016020 membrane; GO:0005515 protein binding; GO:0070062 extracellular exosome; GO:0031410 cytoplasmic vesicle; GO:0005737 cytoplasm; GO:0008270 zinc ion binding; GO:0007596 blood coagulation; GO:0005773 vacuole; GO:0046872 metal ion binding; GO:0009410 response to xenobiotic stimulus; GO:0030163 protein catabolic process; GO:00055…	ko04972 Pancreatic secretion; ko04974 Protein digestion and absorption
BMSK0004022	-1.83099	0.0413243	Sig_Down	0.643599	0.440639	1.15856	3.50532	1.85298	2.42704	BMSK_chr7	11107656	11108612	+	BMSK0004022	NA	NA	NA	NA
BMSK0006995	0.353814	0.0412985	NoDiff	73.0612	73.4666	74.0934	55.0378	60.455	54.9441	BMSK_chr12	7119408	7133524	+	BMSK0006995	NA	MAPK signaling pathway - fly	GO:0005886 plasma membrane; GO:0016020 membrane; GO:0005515 protein binding; GO:0042802 identical protein binding; GO:0042995 cell projection; GO:0045202 synapse; GO:0005737 cytoplasm; GO:0043025 neuronal cell body; GO:0030425 dendrite; GO:0003779 actin binding; GO:0044877 protein-containing complex binding; GO:0005829 cytosol; GO:0005938 cell cortex; GO:0005634 nucleus; GO:0005856 cytoskeleton; …	ko04013 MAPK signaling pathway - fly
BMSK0009397	0.777273	0.0412727	NoDiff	35.2155	31.2355	20.9769	16.5369	16.6168	17.2315	BMSK_chr16	7868943	7891606	-	BMSK0009397	NA	Purine metabolism,Metabolic pathways,Biosynthesis of secondary metabolites,Nicotinate and nicotinamide metabolism,Pyrimidine metabolism	GO:0005886 plasma membrane; GO:0016020 membrane; GO:0009897 external side of plasma membrane; GO:0005515 protein binding; GO:0009986 cell surface; GO:0042802 identical protein binding; GO:0070062 extracellular exosome; GO:0008270 zinc ion binding; GO:0005524 ATP binding; GO:0000166 nucleotide binding; GO:0005829 cytosol; GO:0046872 metal ion binding; GO:0005654 nucleoplasm; GO:0007420 brain devel…	ko00230 Purine metabolism; ko01100 Metabolic pathways; ko01110 Biosynthesis of secondary metabolites; ko00760 Nicotinate and nicotinamide metabolism; ko00240 Pyrimidine metabolism
BMSK0002224	-0.658964	0.040692	NoDiff	2.16016	2.48388	2.5525	3.67178	3.4884	4.10483	BMSK_chr4	14564901	14575494	-	BMSK0002224	NA	NA	NA	NA
BMSK0011708	-0.552162	0.0405234	NoDiff	5.23123	5.20061	6.18548	8.48057	7.04059	8.47718	BMSK_chr20	7785989	7803566	-	BMSK0011708	NA	NA	GO:0016020 membrane; GO:0005515 protein binding; GO:0005737 cytoplasm; GO:0030425 dendrite; GO:0030672 synaptic vesicle membrane; GO:0005575 cellular_component; GO:0003674 molecular_function; GO:0008150 biological_process; GO:0005802 trans-Golgi network; GO:0043001 Golgi to plasma membrane protein transport; GO:0035254 glutamate receptor binding; GO:0055120 striated muscle dense body; GO:0030165 …	NA
BMSK0003505	0.825151	0.0403258	NoDiff	19.6822	17.3017	11.1574	8.73755	9.12159	8.98552	BMSK_chr6	13351771	13431239	+	BMSK0003505	NA	NA	GO:0005886 plasma membrane; GO:0016020 membrane; GO:0005515 protein binding; GO:0007601 visual perception; GO:0007155 cell adhesion; GO:0005576 extracellular region; GO:0050896 response to stimulus; GO:0005615 extracellular space; GO:0032528 microvillus organization; GO:0031012 extracellular matrix; GO:0007156 homophilic cell adhesion via plasma membrane adhesion molecules; GO:0009653 anatomical …	NA
BMSK0015765	1.07251	0.0400369	Sig_Up	9.33917	9.70948	15.4419	3.48072	7.15777	5.67124	BMSK_chr28	564120	580153	-	BMSK0015765	NA	Peroxisome	GO:0005515 protein binding; GO:0005829 cytosol; GO:0005739 mitochondrion; GO:0046872 metal ion binding; GO:0016491 oxidoreductase activity; GO:0006631 fatty acid metabolic process; GO:0005777 peroxisome; GO:0003824 catalytic activity; GO:0051213 dioxygenase activity; GO:0008198 ferrous iron binding; GO:0031406 carboxylic acid binding; GO:0005782 peroxisomal matrix; GO:0031418 L-ascorbic acid bind…	ko04146 Peroxisome
BMSK0013611	1.45549	0.0396003	Sig_Up	12.262	4.07038	7.88392	1.72695	3.76213	3.24923	BMSK_chr23	18047875	18050982	-	BMSK0013611	NA	Microbial metabolism in diverse environments,Glycolysis / Gluconeogenesis	GO:0016787 hydrolase activity; GO:0016791 phosphatase activity; GO:0016311 dephosphorylation; GO:0030288 outer membrane-bounded periplasmic space; GO:0042597 periplasmic space; GO:0006007 glucose catabolic process; GO:0050308 sugar-phosphatase activity; GO:0008877 glucose-1-phosphatase activity; GO:0016158 3-phytase activity	ko01120 Microbial metabolism in diverse environments; ko00010 Glycolysis / Gluconeogenesis
BMSK0001256	0.491511	0.0395278	NoDiff	4.4852	4.52715	4.47629	2.77129	3.25207	3.48227	BMSK_chr3	4126725	4169998	+	BMSK0001256	NA	RNA transport	GO:0016020 membrane; GO:0005515 protein binding; GO:0005634 nucleus; GO:0005783 endoplasmic reticulum; GO:0031965 nuclear membrane; GO:0005789 endoplasmic reticulum membrane; GO:0015031 protein transport; GO:0006913 nucleocytoplasmic transport; GO:0065003 protein-containing complex assembly; GO:0005635 nuclear envelope; GO:0005643 nuclear pore; GO:0051028 mRNA transport; GO:0017056 structural con…	ko03013 RNA transport
BMSK0006293	3.18729	0.0393179	Sig_Up	2.05308	0.614967	2.86425	0.0798713	0.184719	0.33662	BMSK_chr11	7096558	7101143	-	BMSK0006293	NA	Metabolic pathways,Biosynthesis of secondary metabolites,Fatty acid metabolism,Fatty acid elongation,Biosynthesis of unsaturated fatty acids	GO:0016020 membrane; GO:0005515 protein binding; GO:0042995 cell projection; GO:0043025 neuronal cell body; GO:0030425 dendrite; GO:0016740 transferase activity; GO:0005783 endoplasmic reticulum; GO:0007619 courtship behavior; GO:0005789 endoplasmic reticulum membrane; GO:0006629 lipid metabolic process; GO:0044255 cellular lipid metabolic process; GO:0061436 establishment of skin barrier; GO:004…	ko01100 Metabolic pathways; ko01110 Biosynthesis of secondary metabolites; ko01212 Fatty acid metabolism; ko00062 Fatty acid elongation; ko01040 Biosynthesis of unsaturated fatty acids
BMSK0013140	-0.674836	0.0392224	NoDiff	2.63017	1.89343	2.65976	3.79193	3.74449	3.71626	BMSK_chr23	3294524	3305749	+	BMSK0013140	NA	NA	GO:0005737 cytoplasm; GO:0048468 cell development; GO:0048513 animal organ development; GO:0046872 metal ion binding; GO:0007165 signal transduction; GO:0090630 activation of GTPase activity; GO:0005096 GTPase activator activity	NA
BMSK0012099	-0.5785	0.0392224	NoDiff	28.9458	27.93	31.8676	43.7804	36.5673	50.422	BMSK_chr21	4984222	4987251	-	BMSK0012099	NA	NA	NA	NA
BMSK0004614	-0.513519	0.0392224	NoDiff	21.8408	18.2039	21.3543	28.2353	31.0202	27.019	BMSK_chr8	13139092	13146016	+	BMSK0004614	NA	NA	NA	NA
BMSK0004343	-0.952052	0.0392149	NoDiff	18.0331	17.5893	14.8821	34.1353	40.0652	21.8713	BMSK_chr8	6617124	6621215	+	BMSK0004343	NA	NA	GO:0007283 spermatogenesis; GO:0005515 protein binding; GO:0005737 cytoplasm; GO:0008270 zinc ion binding; GO:0045886 negative regulation of synaptic growth at neuromuscular junction; GO:0048813 dendrite morphogenesis; GO:0005634 nucleus; GO:0046872 metal ion binding; GO:0051726 regulation of cell cycle; GO:0048471 perinuclear region of cytoplasm; GO:0043066 negative regulation of apoptotic proce…	NA
BMSK0016044	1.08634	0.0388996	Sig_Up	24.4179	20.1874	11.574	8.4757	10.2799	7.35237	BMSK_chr28	10297928	10310314	-	BMSK0016044	NA	NA	GO:0005886 plasma membrane; GO:0016323 basolateral plasma membrane; GO:0016020 membrane; GO:0006811 ion transport; GO:0009897 external side of plasma membrane; GO:0086001 cardiac muscle cell action potential; GO:0005515 protein binding; GO:0009986 cell surface; GO:0042391 regulation of membrane potential; GO:0042802 identical protein binding; GO:0006885 regulation of pH; GO:0042995 cell projectio…	NA
BMSK0014881	-0.448656	0.0387214	NoDiff	18.7535	20.5391	21.5901	26.4171	29.6322	26.0252	BMSK_chr25	9181764	9244200	+	BMSK0014881	NA	NA	GO:0016020 membrane; GO:0005515 protein binding; GO:0009898 cytoplasmic side of plasma membrane; GO:0016740 transferase activity; GO:0005829 cytosol; GO:0005634 nucleus; GO:0001934 positive regulation of protein phosphorylation; GO:0043123 positive regulation of I-kappaB kinase/NF-kappaB signaling; GO:0050829 defense response to Gram-negative bacterium; GO:0045087 innate immune response; GO:00018…	NA
BMSK0006582	-0.672651	0.0386724	NoDiff	79.6484	60.5666	65.5166	122.316	106.431	92.677	BMSK_chr11	13476931	13493614	+	BMSK0006582	NA	Metabolic pathways,Sulfur metabolism	GO:0016020 membrane; GO:0005515 protein binding; GO:0070062 extracellular exosome; GO:0005737 cytoplasm; GO:0042542 response to hydrogen peroxide; GO:0005829 cytosol; GO:0005634 nucleus; GO:0005730 nucleolus; GO:0016491 oxidoreductase activity; GO:0005615 extracellular space; GO:0015031 protein transport; GO:0009506 plasmodesma; GO:0001650 fibrillar center; GO:0050873 brown fat cell differentiati…	ko01100 Metabolic pathways; ko00920 Sulfur metabolism
BMSK0004189	0.788332	0.0381348	NoDiff	57.7205	49.8887	34.6133	26.4812	29.6969	25.1191	BMSK_chr8	1163266	1182667	-	BMSK0004189	NA	NA	GO:0005886 plasma membrane; GO:0016323 basolateral plasma membrane; GO:0016324 apical plasma membrane; GO:0016020 membrane; GO:0005515 protein binding; GO:0042802 identical protein binding; GO:0070062 extracellular exosome; GO:0051649 establishment of localization in cell; GO:0007605 sensory perception of sound; GO:0042995 cell projection; GO:0031410 cytoplasmic vesicle; GO:0005737 cytoplasm; GO:…	NA
BMSK0009466	-1.39699	0.0378135	Sig_Down	1.60001	3.36061	1.54263	6.48198	3.84533	6.70513	BMSK_chr16	9411008	9427778	+	BMSK0009466	NA	Metabolic pathways,Biosynthesis of secondary metabolites,Phenylpropanoid biosynthesis,Ubiquinone and other terpenoid-quinone biosynthesis,Biosynthesis of secondary metabolites - unclassified	GO:0016020 membrane; GO:0005515 protein binding; GO:0005737 cytoplasm; GO:0005524 ATP binding; GO:0000166 nucleotide binding; GO:0005829 cytosol; GO:0046872 metal ion binding; GO:0005575 cellular_component; GO:0003674 molecular_function; GO:0008150 biological_process; GO:0016491 oxidoreductase activity; GO:0006629 lipid metabolic process; GO:0009611 response to wounding; GO:0004497 monooxygenase …	ko01100 Metabolic pathways; ko01110 Biosynthesis of secondary metabolites; ko00940 Phenylpropanoid biosynthesis; ko00130 Ubiquinone and other terpenoid-quinone biosynthesis; ko00999 Biosynthesis of secondary metabolites - unclassified
BMSK0001160	-0.362049	0.0373522	NoDiff	33.4258	34.3274	37.3035	43.1793	44.5632	45.6239	BMSK_chr3	1808941	1824763	-	BMSK0001160	NA	NA	GO:0005737 cytoplasm; GO:0005524 ATP binding; GO:0000166 nucleotide binding; GO:0005829 cytosol; GO:0031647 regulation of protein stability; GO:0005634 nucleus; GO:0005739 mitochondrion; GO:0005654 nucleoplasm; GO:0005576 extracellular region; GO:0016787 hydrolase activity; GO:0006629 lipid metabolic process; GO:0003824 catalytic activity; GO:0016874 ligase activity; GO:0006412 translation; GO:00…	NA
BMSK0004232	3.32499	0.0373522	Sig_Up	108.411	86.4684	8.63832	6.40064	10.7226	2.93966	BMSK_chr8	2073463	2090744	-	BMSK0004232	NA	Metabolic pathways,Various types of N-glycan biosynthesis,Lysosome,Glycosaminoglycan degradation,Other glycan degradation,Amino sugar and nucleotide sugar metabolism,Glycosphingolipid biosynthesis - globo and isoglobo series,Glycosphingolipid biosynthesis - ganglio series	GO:0005886 plasma membrane; GO:0016020 membrane; GO:0005515 protein binding; GO:0042802 identical protein binding; GO:0070062 extracellular exosome; GO:0007605 sensory perception of sound; GO:0031410 cytoplasmic vesicle; GO:0044877 protein-containing complex binding; GO:0005773 vacuole; GO:0005829 cytosol; GO:0008360 regulation of cell shape; GO:0005634 nucleus; GO:0005783 endoplasmic reticulum; …	ko01100 Metabolic pathways; ko00513 Various types of N-glycan biosynthesis; ko04142 Lysosome; ko00531 Glycosaminoglycan degradation; ko00511 Other glycan degradation; ko00520 Amino sugar and nucleotide sugar metabolism; ko00603 Glycosphingolipid biosynthesis - globo and isoglobo series; ko00604 Glycosphingolipid biosynthesis - ganglio series
BMSK0002156	-0.501482	0.0367419	NoDiff	4.19752	3.5493	3.88783	4.8347	5.42278	5.99986	BMSK_chr4	13143479	13154008	+	BMSK0002156	NA	NA	GO:0016020 membrane; GO:0005515 protein binding; GO:0042802 identical protein binding; GO:0005737 cytoplasm; GO:0043204 perikaryon; GO:0008270 zinc ion binding; GO:0044877 protein-containing complex binding; GO:0007623 circadian rhythm; GO:0005524 ATP binding; GO:0000166 nucleotide binding; GO:0016310 phosphorylation; GO:0005829 cytosol; GO:0006974 cellular response to DNA damage stimulus; GO:000…	NA
BMSK0012737	3.57926	0.036622	Sig_Up	1570.96	415.287	6611.97	54.8968	322.136	339.698	BMSK_chr22	9037272	9038863	+	BMSK0012737	NA	NA	GO:0005575 cellular_component; GO:0003674 molecular_function; GO:0008150 biological_process; GO:0040003 chitin-based cuticle development; GO:0005198 structural molecule activity; GO:0042302 structural constituent of cuticle; GO:0008363 larval chitin-based cuticle development; GO:0008011 structural constituent of pupal chitin-based cuticle; GO:0008010 structural constituent of chitin-based larval …	NA
BMSK0002471	-0.676116	0.036407	NoDiff	1383.18	1157.42	1120.04	1753.62	2385.81	1633.27	BMSK_chr5	2697188	2697904	+	BMSK0002471	NA	NA	NA	NA
BMSK0014678	2.27816	0.036296	Sig_Up	16.952	47.9722	6.00145	3.51727	4.88065	6.39269	BMSK_chr25	5400426	5400970	+	BMSK0014678	NA	NA	NA	NA
BMSK0001822	1.60006	0.0356541	Sig_Up	37.2249	12.7834	34.3344	7.87066	13.9071	5.46394	BMSK_chr4	5789597	5793161	-	BMSK0001822	NA	Purine metabolism,Metabolic pathways,Microbial metabolism in diverse environments,Caffeine metabolism	GO:0005829 cytosol; GO:0005576 extracellular region; GO:0003674 molecular_function; GO:0016491 oxidoreductase activity; GO:0045335 phagocytic vesicle; GO:0005777 peroxisome; GO:0007031 peroxisome organization; GO:0009877 nodulation; GO:0006144 purine nucleobase metabolic process; GO:0004846 urate oxidase activity; GO:0019628 urate catabolic process; GO:0006145 purine nucleobase catabolic process;…	ko00230 Purine metabolism; ko01100 Metabolic pathways; ko01120 Microbial metabolism in diverse environments; ko00232 Caffeine metabolism
BMSK0014474	1.60363	0.0356541	Sig_Up	12.6012	28.8282	15.934	3.25224	8.84881	6.95412	BMSK_chr24	19121169	19122539	-	BMSK0014474	NA	NA	NA	NA
BMSK0003816	-0.475809	0.0356239	NoDiff	47.2397	41.773	52.6913	64.4563	60.0534	69.7027	BMSK_chr7	6020451	6027933	+	BMSK0003816	NA	Amoebiasis,Complement and coagulation cascades	GO:0005886 plasma membrane; GO:0016020 membrane; GO:0019899 enzyme binding; GO:0005515 protein binding; GO:0042802 identical protein binding; GO:0070062 extracellular exosome; GO:0005737 cytoplasm; GO:0043025 neuronal cell body; GO:0007596 blood coagulation; GO:0072562 blood microparticle; GO:0005829 cytosol; GO:0002009 morphogenesis of an epithelium; GO:0003677 DNA binding; GO:0005634 nucleus; G…	ko05146 Amoebiasis; ko04610 Complement and coagulation cascades
BMSK0013523	0.445249	0.0353027	NoDiff	52.3287	52.8811	45.1751	34.8284	36.3937	37.9764	BMSK_chr23	16010991	16019210	-	BMSK0013523	NA	Cell cycle,Human immunodeficiency virus 1 infection	GO:0005886 plasma membrane; GO:0016020 membrane; GO:0007283 spermatogenesis; GO:0005515 protein binding; GO:0042802 identical protein binding; GO:0070062 extracellular exosome; GO:0005737 cytoplasm; GO:0030018 Z disc; GO:0014823 response to activity; GO:0044877 protein-containing complex binding; GO:0004713 protein tyrosine kinase activity; GO:0005524 ATP binding; GO:0004672 protein kinase activi…	ko04110 Cell cycle; ko05170 Human immunodeficiency virus 1 infection
BMSK0003255	-0.631498	0.0351221	NoDiff	3.02799	2.37898	3.18111	4.23302	4.39467	4.46005	BMSK_chr6	4203249	4206839	-	BMSK0003255	NA	NA	NA	NA
BMSK0007473	-1.37919	0.0348051	Sig_Down	3.7851	5.65159	2.23256	10.8779	12.057	7.10388	BMSK_chr13	4404502	4417923	+	BMSK0007473	NA	NA	GO:0016324 apical plasma membrane; GO:0016020 membrane; GO:0005515 protein binding; GO:0007601 visual perception; GO:0005737 cytoplasm; GO:0007596 blood coagulation; GO:0005739 mitochondrion; GO:0046872 metal ion binding; GO:0005783 endoplasmic reticulum; GO:0009410 response to xenobiotic stimulus; GO:0043231 intracellular membrane-bounded organelle; GO:0020037 heme binding; GO:0003091 renal wate…	NA
BMSK0006642	-0.399782	0.0342451	NoDiff	24.0247	20.9813	23.4115	28.3783	31.5178	29.1049	BMSK_chr11	15547690	15551981	+	BMSK0006642	NA	NA	NA	NA
BMSK0004756	-2.50318	0.0334679	Sig_Down	5.7848	8.64122	1.06027	28.937	9.99299	48.9754	BMSK_chr9	417349	423503	-	BMSK0004756	NA	Purine metabolism,Metabolic pathways,Microbial metabolism in diverse environments	GO:0005829 cytosol; GO:0005634 nucleus; GO:0005575 cellular_component; GO:0003674 molecular_function; GO:0016787 hydrolase activity; GO:0010467 gene expression; GO:0031152 aggregation involved in sorocarp development; GO:0019954 asexual reproduction; GO:0006144 purine nucleobase metabolic process; GO:0000050 urea cycle; GO:0006145 purine nucleobase catabolic process; GO:0004037 allantoicase activ…	ko00230 Purine metabolism; ko01100 Metabolic pathways; ko01120 Microbial metabolism in diverse environments
BMSK0015181	0.465837	0.0325222	NoDiff	36.3747	30.2644	34.9712	21.2454	24.2737	27.1988	BMSK_chr26	3893572	3901345	-	BMSK0015181	NA	Herpes simplex virus 1 infection	NA	ko05168 Herpes simplex virus 1 infection
BMSK0012752	1.96174	0.0318933	Sig_Up	3104.84	1987.08	2482.16	193.669	414.347	1354.46	BMSK_chr22	9283867	9287548	+	BMSK0012752	NA	NA	GO:0005576 extracellular region; GO:0040003 chitin-based cuticle development; GO:0005198 structural molecule activity; GO:0042302 structural constituent of cuticle; GO:0008363 larval chitin-based cuticle development; GO:0008010 structural constituent of chitin-based larval cuticle	NA
BMSK0009097	-1.08887	0.0318406	Sig_Down	2.01722	2.12917	1.69459	4.44698	3.87184	3.91376	BMSK_chr16	622142	640435	-	BMSK0009097	NA	NA	NA	NA
BMSK0012767	-0.602873	0.0318406	NoDiff	34.7348	40.516	40.6159	50.0787	54.9171	69.7686	BMSK_chr22	9521326	9525013	-	BMSK0012767	NA	NA	GO:0005886 plasma membrane; GO:0016020 membrane; GO:0005515 protein binding; GO:0070062 extracellular exosome; GO:0045202 synapse; GO:0031410 cytoplasmic vesicle; GO:0005737 cytoplasm; GO:0043025 neuronal cell body; GO:0098793 presynapse; GO:0030672 synaptic vesicle membrane; GO:0045177 apical part of cell; GO:0042803 protein homodimerization activity; GO:0005773 vacuole; GO:0005774 vacuolar memb…	NA
BMSK0001159	0.583554	0.0318406	NoDiff	97.2172	112.211	108.197	60.3586	83.3911	66.2619	BMSK_chr3	1756483	1806328	+	BMSK0001159	NA	Metabolic pathways,Arginine and proline metabolism,Cysteine and methionine metabolism	GO:0005515 protein binding; GO:0042802 identical protein binding; GO:0005737 cytoplasm; GO:0005829 cytosol; GO:0005634 nucleus; GO:0050829 defense response to Gram-negative bacterium; GO:0016829 lyase activity; GO:0001701 in utero embryonic development; GO:0099402 plant organ development; GO:0019079 viral genome replication; GO:0016831 carboxy-lyase activity; GO:0006595 polyamine metabolic proces…	ko01100 Metabolic pathways; ko00330 Arginine and proline metabolism; ko00270 Cysteine and methionine metabolism
BMSK0007268	-1.22341	0.031114	Sig_Down	13.0238	16.5797	12.0741	46.6421	20.3181	28.1206	BMSK_chr12	14270214	14287182	+	BMSK0007268	NA	NA	GO:0022857 transmembrane transporter activity; GO:0005886 plasma membrane; GO:0016323 basolateral plasma membrane; GO:0016324 apical plasma membrane; GO:0016020 membrane; GO:0005515 protein binding; GO:0098794 postsynapse; GO:0098793 presynapse; GO:0005768 endosome; GO:0043231 intracellular membrane-bounded organelle; GO:0071456 cellular response to hypoxia; GO:0005764 lysosome; GO:0005794 Golgi …	NA
BMSK0002591	0.4282	0.031114	NoDiff	424.044	404.665	405.207	259.422	340.425	308.07	BMSK_chr5	6658692	6668731	+	BMSK0002591	NA	Fluid shear stress and atherosclerosis,Necroptosis,Cellular senescence,Osteoclast differentiation,Mitophagy - animal	GO:0005886 plasma membrane; GO:0016020 membrane; GO:0019899 enzyme binding; GO:0005515 protein binding; GO:0042802 identical protein binding; GO:0070062 extracellular exosome; GO:0002064 epithelial cell development; GO:0031410 cytoplasmic vesicle; GO:0005737 cytoplasm; GO:0008270 zinc ion binding; GO:0044877 protein-containing complex binding; GO:0006468 protein phosphorylation; GO:0016740 transf…	ko05418 Fluid shear stress and atherosclerosis; ko04217 Necroptosis; ko04218 Cellular senescence; ko04380 Osteoclast differentiation; ko04137 Mitophagy - animal
BMSK0012895	2.90114	0.0310942	Sig_Up	7.20806	52.926	3.68578	2.21082	3.38359	3.08302	BMSK_chr22	13843701	13850959	-	BMSK0012895	NA	NA	NA	NA
BMSK0006098	0.765185	0.0308914	NoDiff	21.7324	23.5511	15.3457	9.8033	12.5775	13.0793	BMSK_chr11	3491863	3535877	+	BMSK0006098	NA	Influenza A,RNA transport	GO:0016020 membrane; GO:0005515 protein binding; GO:0005737 cytoplasm; GO:0005829 cytosol; GO:0005634 nucleus; GO:0005654 nucleoplasm; GO:0016604 nuclear body; GO:0003713 transcription coactivator activity; GO:0045944 positive regulation of transcription by RNA polymerase II; GO:0031965 nuclear membrane; GO:0007049 cell cycle; GO:0045893 positive regulation of transcription, DNA-templated; GO:001…	ko05164 Influenza A; ko03013 RNA transport
BMSK0013492	-0.474988	0.0308523	NoDiff	47.834	40.7874	53.6556	60.5451	66.9039	67.6421	BMSK_chr23	15344625	15349930	-	BMSK0013492	NA	Metabolic pathways,Biosynthesis of secondary metabolites,Porphyrin and chlorophyll metabolism	GO:0016020 membrane; GO:0006814 sodium ion transport; GO:0042802 identical protein binding; GO:0005737 cytoplasm; GO:0042803 protein homodimerization activity; GO:0046685 response to arsenic-containing substance; GO:0005829 cytosol; GO:0005634 nucleus; GO:0005739 mitochondrion; GO:0046872 metal ion binding; GO:0030145 manganese ion binding; GO:0005743 mitochondrial inner membrane; GO:0005576 extr…	ko01100 Metabolic pathways; ko01110 Biosynthesis of secondary metabolites; ko00860 Porphyrin and chlorophyll metabolism
BMSK0014970	-1.22716	0.0308287	Sig_Down	2.15722	3.25945	2.1425	6.80642	4.33688	6.3909	BMSK_chr25	11968397	12006531	+	BMSK0014970	NA	Signaling pathways regulating pluripotency of stem cells	GO:0005886 plasma membrane; GO:0016020 membrane; GO:0019899 enzyme binding; GO:0007283 spermatogenesis; GO:0005515 protein binding; GO:0045821 positive regulation of glycolytic process; GO:0042802 identical protein binding; GO:0010468 regulation of gene expression; GO:0042995 cell projection; GO:0045202 synapse; GO:0005737 cytoplasm; GO:0009416 response to light stimulus; GO:0043025 neuronal cell…	ko04550 Signaling pathways regulating pluripotency of stem cells
BMSK0002107	-0.887842	0.0308287	NoDiff	7.32671	4.44059	5.01615	8.33602	11.4117	10.7918	BMSK_chr4	12385304	12388142	-	BMSK0002107	NA	NA	GO:0005515 protein binding; GO:0010468 regulation of gene expression; GO:0005737 cytoplasm; GO:0005829 cytosol; GO:0048749 compound eye development; GO:0007411 axon guidance; GO:0007417 central nervous system development; GO:0001764 neuron migration; GO:0048468 cell development; GO:0048513 animal organ development; GO:0003677 DNA binding; GO:0005634 nucleus; GO:0048471 perinuclear region of cytop…	NA
BMSK0012123	0.792608	0.0304627	NoDiff	5.18991	5.98739	5.91447	3.63745	2.73549	3.35012	BMSK_chr21	5817589	5851223	+	BMSK0012123	NA	Hedgehog signaling pathway,Hedgehog signaling pathway - fly	GO:0005886 plasma membrane; GO:0016020 membrane; GO:0005515 protein binding; GO:0031410 cytoplasmic vesicle; GO:0005737 cytoplasm; GO:0043025 neuronal cell body; GO:0043005 neuron projection; GO:0007623 circadian rhythm; GO:0000324 fungal-type vacuole; GO:0048364 root development; GO:0004713 protein tyrosine kinase activity; GO:0005524 ATP binding; GO:0004672 protein kinase activity; GO:0006468 p…	ko04340 Hedgehog signaling pathway; ko04341 Hedgehog signaling pathway - fly
BMSK0003787	0.393967	0.0301706	NoDiff	19.2272	16.6959	17.5121	12.0597	13.8156	14.3069	BMSK_chr7	4931175	4944659	-	BMSK0003787	NA	NA	GO:0016020 membrane; GO:0005515 protein binding; GO:0005737 cytoplasm; GO:0005634 nucleus; GO:0048471 perinuclear region of cytoplasm; GO:0031965 nuclear membrane; GO:0005874 microtubule; GO:0005640 nuclear outer membrane; GO:0001745 compound eye morphogenesis; GO:0006869 lipid transport; GO:0040011 locomotion; GO:0005881 cytoplasmic microtubule; GO:0007097 nuclear migration; GO:0005635 nuclear e…	NA
BMSK0005588	0.59308	0.0301192	NoDiff	100.468	117.331	89.3776	65.7619	62.1751	73.6531	BMSK_chr10	9247738	9262127	-	BMSK0005588	NA	Dopaminergic synapse,Endocytosis	GO:0016020 membrane; GO:0005515 protein binding; GO:0042391 regulation of membrane potential; GO:0042802 identical protein binding; GO:0070062 extracellular exosome; GO:0051649 establishment of localization in cell; GO:0048311 mitochondrion distribution; GO:0060041 retina development in camera-type eye; GO:0042995 cell projection; GO:0045202 synapse; GO:0005737 cytoplasm; GO:0043025 neuronal cell…	ko04728 Dopaminergic synapse; ko04144 Endocytosis
BMSK0013371	2.41355	0.0301192	Sig_Up	3.60893	7.44686	1.15494	0.436796	1.19057	0.690334	BMSK_chr23	11412246	11418693	-	BMSK0013371	NA	NA	NA	NA
BMSK0000290	0.487866	0.0295911	NoDiff	15.487	12.9256	12.3956	8.86492	9.56515	10.3069	BMSK_chr1	8936299	8947642	-	BMSK0000290	NA	NA	GO:0005886 plasma membrane; GO:0016323 basolateral plasma membrane; GO:0016324 apical plasma membrane; GO:0016020 membrane; GO:0005515 protein binding; GO:0009986 cell surface; GO:0042802 identical protein binding; GO:0070062 extracellular exosome; GO:0051649 establishment of localization in cell; GO:0045202 synapse; GO:0007601 visual perception; GO:0005737 cytoplasm; GO:0043025 neuronal cell bod…	NA
BMSK0004344	1.39551	0.0292802	Sig_Up	9.19609	24.2431	12.6713	4.12668	6.31123	7.17321	BMSK_chr8	6633420	6657794	-	BMSK0004344	NA	Endocytosis	GO:0005886 plasma membrane; GO:0016323 basolateral plasma membrane; GO:0016324 apical plasma membrane; GO:0016020 membrane; GO:0005925 focal adhesion; GO:0009897 external side of plasma membrane; GO:0005515 protein binding; GO:0070062 extracellular exosome; GO:0042995 cell projection; GO:0031410 cytoplasmic vesicle; GO:0005737 cytoplasm; GO:0030425 dendrite; GO:0098794 postsynapse; GO:0098978 glu…	ko04144 Endocytosis
BMSK0013687	-0.42727	0.029028	NoDiff	28.0106	29.6859	33.1111	38.6573	41.6785	40.3053	BMSK_chr23	19966979	19988275	+	BMSK0013687	NA	mRNA surveillance pathway	GO:0005515 protein binding; GO:0005737 cytoplasm; GO:0005634 nucleus; GO:0005739 mitochondrion; GO:0032991 protein-containing complex; GO:0005654 nucleoplasm; GO:0045892 negative regulation of transcription, DNA-templated; GO:0000785 chromatin; GO:0003723 RNA binding; GO:0006397 mRNA processing; GO:0003729 mRNA binding; GO:0006396 RNA processing; GO:0031047 gene silencing by RNA; GO:0009553 embry…	ko03015 mRNA surveillance pathway
BMSK0014530	-0.544465	0.0285675	NoDiff	20.3384	17.1415	20.5412	27.4083	30.051	25.8408	BMSK_chr25	1022059	1029237	+	BMSK0014530	NA	MAPK signaling pathway - fly,Ubiquitin mediated proteolysis,p53 signaling pathway,Wnt signaling pathway	GO:0005886 plasma membrane; GO:0016020 membrane; GO:0005515 protein binding; GO:0007601 visual perception; GO:0005737 cytoplasm; GO:0005829 cytosol; GO:0005634 nucleus; GO:0005739 mitochondrion; GO:0005783 endoplasmic reticulum; GO:0005654 nucleoplasm; GO:0005743 mitochondrial inner membrane; GO:0005576 extracellular region; GO:0005575 cellular_component; GO:0008150 biological_process; GO:0005516…	ko04013 MAPK signaling pathway - fly; ko04120 Ubiquitin mediated proteolysis; ko04115 p53 signaling pathway; ko04310 Wnt signaling pathway
BMSK0004308	2.12843	0.0285675	Sig_Up	4862	2590.28	9627.89	327.049	1707.98	1873.92	BMSK_chr8	5226605	5229420	+	BMSK0004308	NA	NA	GO:0005576 extracellular region; GO:0040003 chitin-based cuticle development; GO:0005198 structural molecule activity; GO:0042302 structural constituent of cuticle; GO:0008363 larval chitin-based cuticle development; GO:0008010 structural constituent of chitin-based larval cuticle	NA
BMSK0002376	-2.79464	0.02855	Sig_Down	1.88618	0.469589	1.54335	17.7709	5.4922	2.1929	BMSK_chr5	177919	180187	-	BMSK0002376	NA	NA	GO:0005886 plasma membrane; GO:0016020 membrane; GO:0019899 enzyme binding; GO:0005515 protein binding; GO:0005737 cytoplasm; GO:1902600 proton transmembrane transport; GO:0008270 zinc ion binding; GO:0005829 cytosol; GO:0005739 mitochondrion; GO:0046872 metal ion binding; GO:0005783 endoplasmic reticulum; GO:0006979 response to oxidative stress; GO:0043231 intracellular membrane-bounded organell…	NA
BMSK0012735	1.88138	0.028079	Sig_Up	89.3821	36.0913	138.812	9.54662	27.3423	34.5724	BMSK_chr22	9017487	9019037	+	BMSK0012735	NA	NA	GO:0040003 chitin-based cuticle development; GO:0005198 structural molecule activity; GO:0042302 structural constituent of cuticle; GO:0008011 structural constituent of pupal chitin-based cuticle; GO:0008010 structural constituent of chitin-based larval cuticle	NA
BMSK0013724	-1.12371	0.0275655	Sig_Down	0.518454	0.583147	0.462198	1.36768	1.12839	0.85005	BMSK_chr23	20852764	20877072	-	BMSK0013724	NA	Hippo signaling pathway - fly	GO:0005886 plasma membrane; GO:0016020 membrane; GO:0005737 cytoplasm; GO:0004672 protein kinase activity; GO:0006468 protein phosphorylation; GO:0016740 transferase activity; GO:0016301 kinase activity; GO:0016310 phosphorylation; GO:0043393 regulation of protein binding; GO:0005576 extracellular region; GO:0005794 Golgi apparatus; GO:0000139 Golgi membrane; GO:0005615 extracellular space; GO:00…	ko04391 Hippo signaling pathway - fly
BMSK0010089	1.699	0.0275655	Sig_Up	18.1738	38.6873	8.70114	5.79874	7.09013	7.34921	BMSK_chr17	9862658	9898058	-	BMSK0010089	NA	Synaptic vesicle cycle	GO:0022857 transmembrane transporter activity; GO:0005886 plasma membrane; GO:0055085 transmembrane transport; GO:0016323 basolateral plasma membrane; GO:0016324 apical plasma membrane; GO:0016020 membrane; GO:0006811 ion transport; GO:0098656 anion transmembrane transport; GO:1902476 chloride transmembrane transport; GO:0006821 chloride transport; GO:0005925 focal adhesion; GO:0005515 protein bi…	ko04721 Synaptic vesicle cycle
BMSK0002422	1.29619	0.0274992	Sig_Up	7.40634	4.85819	7.95153	1.49068	3.70289	2.99584	BMSK_chr5	1573652	1575387	-	BMSK0002422	NA	NA	NA	NA
BMSK0005992	-1.09561	0.0272065	Sig_Down	23.9597	21.6004	17.284	61.6091	32.5564	36.8745	BMSK_chr11	1653860	1780457	+	BMSK0005992	NA	NA	GO:0005886 plasma membrane; GO:0016020 membrane; GO:0048565 digestive tract development; GO:0005515 protein binding; GO:0042802 identical protein binding; GO:0010468 regulation of gene expression; GO:0005737 cytoplasm; GO:0044877 protein-containing complex binding; GO:0005829 cytosol; GO:0048813 dendrite morphogenesis; GO:0003677 DNA binding; GO:0005634 nucleus; GO:0005739 mitochondrion; GO:00062…	NA
BMSK0000760	-0.932133	0.0268576	NoDiff	2.2092	2.57129	3.07542	5.61505	4.0018	5.16762	BMSK_chr2	897009	916973	+	BMSK0000760	NA	Renin secretion,Hypertrophic cardiomyopathy (HCM),Chagas disease (American trypanosomiasis),Renin-angiotensin system	GO:0005886 plasma membrane; GO:0016324 apical plasma membrane; GO:0016020 membrane; GO:0007283 spermatogenesis; GO:0009897 external side of plasma membrane; GO:0005515 protein binding; GO:0009986 cell surface; GO:0042802 identical protein binding; GO:0070062 extracellular exosome; GO:0042995 cell projection; GO:0031410 cytoplasmic vesicle; GO:0005737 cytoplasm; GO:0008270 zinc ion binding; GO:000…	ko04924 Renin secretion; ko05410 Hypertrophic cardiomyopathy (HCM); ko05142 Chagas disease (American trypanosomiasis); ko04614 Renin-angiotensin system
BMSK0001384	0.542651	0.0268576	NoDiff	9.71816	9.5604	11.8891	6.08823	7.40234	7.69358	BMSK_chr3	9128680	9145451	+	BMSK0001384	NA	NA	NA	NA
BMSK0015990	1.69653	0.0268576	Sig_Up	2.46938	1.27378	1.94858	0.273724	0.852174	0.621179	BMSK_chr28	8560543	8562818	+	BMSK0015990	NA	NA	GO:0005886 plasma membrane; GO:0016020 membrane; GO:0005515 protein binding; GO:0070062 extracellular exosome; GO:0031410 cytoplasmic vesicle; GO:0005737 cytoplasm; GO:0043025 neuronal cell body; GO:0043204 perikaryon; GO:0007596 blood coagulation; GO:0005829 cytosol; GO:0007417 central nervous system development; GO:0003677 DNA binding; GO:0005634 nucleus; GO:0005654 nucleoplasm; GO:0030155 regu…	NA
BMSK0015170	-0.493775	0.0255993	NoDiff	31.1827	27.7395	24.8534	34.4752	40.3393	41.9419	BMSK_chr26	3554331	3663368	+	BMSK0015170	NA	NA	GO:0005886 plasma membrane; GO:0016323 basolateral plasma membrane; GO:0016020 membrane; GO:0007283 spermatogenesis; GO:0005925 focal adhesion; GO:0009897 external side of plasma membrane; GO:0005515 protein binding; GO:0009986 cell surface; GO:0070062 extracellular exosome; GO:0042995 cell projection; GO:0031410 cytoplasmic vesicle; GO:0005737 cytoplasm; GO:0008270 zinc ion binding; GO:0042542 r…	NA
BMSK0011580	-0.439017	0.0250312	NoDiff	59.8942	62.3569	56.5338	78.6388	83.5894	77.1129	BMSK_chr20	4536588	4541450	-	BMSK0011580	NA	Protein processing in endoplasmic reticulum,Amyotrophic lateral sclerosis (ALS)	GO:0005886 plasma membrane; GO:0016020 membrane; GO:0005515 protein binding; GO:0042802 identical protein binding; GO:0044877 protein-containing complex binding; GO:0006897 endocytosis; GO:0043065 positive regulation of apoptotic process; GO:0005783 endoplasmic reticulum; GO:0034976 response to endoplasmic reticulum stress; GO:0032092 positive regulation of protein binding; GO:0005768 endosome; G…	ko04141 Protein processing in endoplasmic reticulum; ko05014 Amyotrophic lateral sclerosis (ALS)
BMSK0002063	0.789567	0.0250312	NoDiff	54.6411	55.4492	46.2075	22.6913	38.6589	28.4708	BMSK_chr4	11539808	11563504	+	BMSK0002063	NA	NA	GO:0005886 plasma membrane; GO:0016020 membrane; GO:0005515 protein binding; GO:0030018 Z disc; GO:0003677 DNA binding; GO:0005634 nucleus; GO:0005783 endoplasmic reticulum; GO:0005654 nucleoplasm; GO:0007204 positive regulation of cytosolic calcium ion concentration; GO:0050885 neuromuscular process controlling balance; GO:0035640 exploration behavior; GO:0007612 learning; GO:0048167 regulation …	NA
BMSK0007571	0.841676	0.0250281	NoDiff	49.8852	77.4878	56.2331	33.7134	37.601	30.1319	BMSK_chr13	7112925	7122780	-	BMSK0007571	NA	Ribosome	GO:0005886 plasma membrane; GO:0016020 membrane; GO:0006811 ion transport; GO:1902600 proton transmembrane transport; GO:0015252 proton channel activity	ko03010 Ribosome
BMSK0004606	0.555752	0.0245231	NoDiff	97.7264	91.3405	76.7739	52.6276	65.8151	60.6047	BMSK_chr8	12918198	12928311	-	BMSK0004606	NA	NA	GO:0016020 membrane; GO:0005515 protein binding; GO:0005737 cytoplasm; GO:0046872 metal ion binding; GO:0070301 cellular response to hydrogen peroxide; GO:0030433 ubiquitin-dependent ERAD pathway	NA
BMSK0007656	0.900389	0.024244	NoDiff	39.3593	45.8288	25.6942	19.6055	18.7464	20.4813	BMSK_chr13	9117319	9157495	-	BMSK0007656	NA	NA	GO:0005886 plasma membrane; GO:0015701 bicarbonate transport; GO:0016323 basolateral plasma membrane; GO:0016020 membrane; GO:0006811 ion transport; GO:1902476 chloride transmembrane transport; GO:0006821 chloride transport; GO:0015698 inorganic anion transport; GO:0015106 bicarbonate transmembrane transporter activity; GO:0005515 protein binding; GO:0042802 identical protein binding; GO:0007601 …	NA
BMSK0016013	1.90442	0.023861	Sig_Up	13.8559	8.78524	17.0909	1.08745	3.59898	5.96592	BMSK_chr28	9340931	9343602	+	BMSK0016013	NA	Metabolic pathways,Biosynthesis of secondary metabolites,Pentose and glucuronate interconversions,Ascorbate and aldarate metabolism,Drug metabolism - other enzymes,Porphyrin and chlorophyll metabolism,Drug metabolism - cytochrome P450,Retinol metabolism,Steroid hormone biosynthesis,Chemical carcinogenesis,Metabolism of xenobiotics by cytochrome P450	GO:0016020 membrane; GO:0019899 enzyme binding; GO:0005515 protein binding; GO:0042803 protein homodimerization activity; GO:0044877 protein-containing complex binding; GO:0016740 transferase activity; GO:0032991 protein-containing complex; GO:0005783 endoplasmic reticulum; GO:0005080 protein kinase C binding; GO:0009410 response to xenobiotic stimulus; GO:0043231 intracellular membrane-bounded o…	ko01100 Metabolic pathways; ko01110 Biosynthesis of secondary metabolites; ko00040 Pentose and glucuronate interconversions; ko00053 Ascorbate and aldarate metabolism; ko00983 Drug metabolism - other enzymes; ko00860 Porphyrin and chlorophyll metabolism; ko00982 Drug metabolism - cytochrome P450; ko00830 Retinol metabolism; ko00140 Steroid hormone biosynthesis; ko05204 Chemical carcinogenesis; ko…
BMSK0003874	-1.82362	0.0238344	Sig_Down	6.16345	6.07723	8.70532	43.0206	18.3518	9.88094	BMSK_chr7	7038088	7065347	+	BMSK0003874	NA	Metabolic pathways,Amino sugar and nucleotide sugar metabolism	GO:0005515 protein binding; GO:0070062 extracellular exosome; GO:0031410 cytoplasmic vesicle; GO:0005737 cytoplasm; GO:0005829 cytosol; GO:0005634 nucleus; GO:0006915 apoptotic process; GO:0048471 perinuclear region of cytoplasm; GO:0005783 endoplasmic reticulum; GO:0070374 positive regulation of ERK1 and ERK2 cascade; GO:0050832 defense response to fungus; GO:0002376 immune system process; GO:00…	ko01100 Metabolic pathways; ko00520 Amino sugar and nucleotide sugar metabolism
BMSK0002146	-0.400696	0.0238341	NoDiff	17.1968	14.6989	16.4589	20.2914	20.6656	21.9681	BMSK_chr4	13061965	13065685	-	BMSK0002146	NA	Metabolic pathways,Peroxisome,Primary bile acid biosynthesis	GO:0005886 plasma membrane; GO:0005515 protein binding; GO:0005737 cytoplasm; GO:0042803 protein homodimerization activity; GO:0016740 transferase activity; GO:0005829 cytosol; GO:0005634 nucleus; GO:0005739 mitochondrion; GO:0046872 metal ion binding; GO:0005102 signaling receptor binding; GO:0043231 intracellular membrane-bounded organelle; GO:0010629 negative regulation of gene expression; GO:…	ko01100 Metabolic pathways; ko04146 Peroxisome; ko00120 Primary bile acid biosynthesis
BMSK0009391	1.3165	0.02339	Sig_Up	114.672	180.429	131.475	28.16	73.3295	70.7054	BMSK_chr16	7538319	7544072	+	BMSK0009391	NA	NA	NA	NA
BMSK0010850	0.63503	0.02321	NoDiff	13.8195	16.002	11.8207	7.82836	9.51299	9.26404	BMSK_chr19	265884	298890	-	BMSK0010850	NA	Tight junction,Endocytosis,Ubiquitin mediated proteolysis,MAPK signaling pathway - yeast,Epstein-Barr virus infection	GO:0005886 plasma membrane; GO:0051453 regulation of intracellular pH; GO:0016020 membrane; GO:0019899 enzyme binding; GO:0005515 protein binding; GO:0006814 sodium ion transport; GO:0042391 regulation of membrane potential; GO:0042802 identical protein binding; GO:0070062 extracellular exosome; GO:0051649 establishment of localization in cell; GO:0031410 cytoplasmic vesicle; GO:0005737 cytoplasm…	ko04530 Tight junction; ko04144 Endocytosis; ko04120 Ubiquitin mediated proteolysis; ko04011 MAPK signaling pathway - yeast; ko05169 Epstein-Barr virus infection
BMSK0006519	4.10019	0.023087	Sig_Up	253.897	32.0454	372.584	2.31884	27.5703	8.20668	BMSK_chr11	12407270	12408182	-	BMSK0006519	NA	NA	NA	NA
BMSK0004650	3.38893	0.0228106	Sig_Up	11.5224	18.0087	0.502831	1.19535	1.25659	0.381655	BMSK_chr8	14306641	14320028	+	BMSK0004650	NA	NA	GO:0005886 plasma membrane; GO:0016020 membrane; GO:0005515 protein binding; GO:0042802 identical protein binding; GO:0070062 extracellular exosome; GO:0051649 establishment of localization in cell; GO:0060041 retina development in camera-type eye; GO:0042995 cell projection; GO:0045202 synapse; GO:0005737 cytoplasm; GO:0043025 neuronal cell body; GO:0030425 dendrite; GO:0030424 axon; GO:0043005 …	NA
BMSK0004109	0.603191	0.0226498	NoDiff	177.559	183.558	160.176	90.0669	117.129	133.881	BMSK_chr7	12862976	12880629	-	BMSK0004109	NA	NA	GO:0005886 plasma membrane; GO:0016020 membrane; GO:0005515 protein binding; GO:0042802 identical protein binding; GO:0070062 extracellular exosome; GO:0031410 cytoplasmic vesicle; GO:0007596 blood coagulation; GO:0042803 protein homodimerization activity; GO:0005829 cytosol; GO:0007370 ventral furrow formation; GO:0046872 metal ion binding; GO:0006897 endocytosis; GO:0000287 magnesium ion bindin…	NA
BMSK0006172	-0.69235	0.0222877	NoDiff	14.6165	17.071	16.1528	20.0935	28.8612	27.989	BMSK_chr11	4930393	4931377	+	BMSK0006172	NA	NA	NA	NA
BMSK0009337	0.757422	0.022072	NoDiff	35.7606	27.9399	27.9458	14.4685	21.5001	17.6587	BMSK_chr16	5900541	5914379	+	BMSK0009337	NA	NA	NA	NA
BMSK0001888	-2.08657	0.021966	Sig_Down	2.15312	1.47413	2.06715	13.7676	2.81775	6.67534	BMSK_chr4	7430654	7440258	-	BMSK0001888	NA	NA	GO:0016020 membrane; GO:0003674 molecular_function; GO:0008150 biological_process; GO:1902936 phosphatidylinositol bisphosphate binding	NA
BMSK0008543	0.35562	0.0217089	NoDiff	52.1219	49.0226	49.9954	37.6384	37.1094	41.8913	BMSK_chr15	5604372	5618790	-	BMSK0008543	NA	NA	GO:0005886 plasma membrane; GO:0016020 membrane; GO:0005515 protein binding; GO:0070062 extracellular exosome; GO:0005737 cytoplasm; GO:0005829 cytosol; GO:0005634 nucleus; GO:0005654 nucleoplasm; GO:0030154 cell differentiation; GO:0005575 cellular_component; GO:0003674 molecular_function; GO:0008150 biological_process; GO:0001701 in utero embryonic development; GO:0003723 RNA binding	NA
BMSK0014898	0.687478	0.021652	NoDiff	159.994	101.785	129.467	71.1853	79.981	88.5509	BMSK_chr25	9647381	9666871	-	BMSK0014898	NA	NA	GO:0005886 plasma membrane; GO:0016020 membrane; GO:0005515 protein binding; GO:0009986 cell surface; GO:0042802 identical protein binding; GO:0070062 extracellular exosome; GO:0045202 synapse; GO:0007601 visual perception; GO:0005737 cytoplasm; GO:0043025 neuronal cell body; GO:0030425 dendrite; GO:0043005 neuron projection; GO:0007596 blood coagulation; GO:0005927 muscle tendon junction; GO:000…	NA
BMSK0010377	0.790119	0.021652	NoDiff	15.9002	20.5444	16.9583	8.78088	10.584	11.3688	BMSK_chr17	18630334	18631451	-	BMSK0010377	NA	Transcriptional misregulation in cancer	NA	ko05202 Transcriptional misregulation in cancer
BMSK0006539	3.08915	0.0213499	Sig_Up	3.38718	1.27546	19.1701	0.337336	1.24338	1.19957	BMSK_chr11	12559129	12561482	+	BMSK0006539	NA	NA	NA	NA
BMSK0002863	-0.451722	0.0210293	NoDiff	71.9103	69.3184	63.526	90.0556	96.5654	89.7705	BMSK_chr5	13810805	13818787	+	BMSK0002863	NA	NA	NA	NA
BMSK0007228	-0.705081	0.0209848	NoDiff	11.5848	10.9778	10.9403	20.9149	17.3293	15.3359	BMSK_chr12	13502258	13541618	+	BMSK0007228	NA	ECM-receptor interaction	NA	ko04512 ECM-receptor interaction
BMSK0009389	1.60572	0.0209122	Sig_Up	370.59	339.158	684.742	64.0436	169.806	224.671	BMSK_chr16	7484568	7486039	+	BMSK0009389	NA	NA	NA	NA
BMSK0006077	0.482591	0.020594	NoDiff	4.27725	4.34149	4.45844	3.02581	3.03955	3.17919	BMSK_chr11	3160774	3205092	+	BMSK0006077	NA	NA	GO:0022857 transmembrane transporter activity; GO:0005886 plasma membrane; GO:0055085 transmembrane transport; GO:0016323 basolateral plasma membrane; GO:0016324 apical plasma membrane; GO:0016020 membrane; GO:0005515 protein binding; GO:0015293 symporter activity; GO:0042802 identical protein binding; GO:0070062 extracellular exosome; GO:0045202 synapse; GO:1902600 proton transmembrane transport…	NA
BMSK0011014	0.608209	0.020594	NoDiff	71.7466	84.5976	77.8256	40.8176	52.6611	59.2211	BMSK_chr19	4091984	4121450	-	BMSK0011014	NA	Metabolic pathways,Phenylalanine metabolism,Tyrosine metabolism,Arginine and proline metabolism,Glycerolipid metabolism,Insect hormone biosynthesis,Tryptophan metabolism,Biosynthesis of secondary metabolites,Microbial metabolism in diverse environments,Glycolysis / Gluconeogenesis,Biosynthesis of antibiotics,Lysine degradation,Valine, leucine and isoleucine degradation,Pyruvate metabolism,Fatty a…	GO:0005886 plasma membrane; GO:0016324 apical plasma membrane; GO:0016020 membrane; GO:0005925 focal adhesion; GO:0005515 protein binding; GO:0070062 extracellular exosome; GO:0042995 cell projection; GO:0045202 synapse; GO:0032420 stereocilium; GO:0031410 cytoplasmic vesicle; GO:0007601 visual perception; GO:0005737 cytoplasm; GO:0030425 dendrite; GO:0098794 postsynapse; GO:0030424 axon; GO:0098…	ko01100 Metabolic pathways; ko00360 Phenylalanine metabolism; ko00350 Tyrosine metabolism; ko00330 Arginine and proline metabolism; ko00561 Glycerolipid metabolism; ko00981 Insect hormone biosynthesis; ko00380 Tryptophan metabolism; ko01110 Biosynthesis of secondary metabolites; ko01120 Microbial metabolism in diverse environments; ko00010 Glycolysis / Gluconeogenesis; ko01130 Biosynthesis of ant…
BMSK0010652	0.679923	0.020594	NoDiff	150.369	137.913	121.278	64.6318	96.3529	92.9498	BMSK_chr18	9075237	9080187	-	BMSK0010652	NA	Metabolic pathways,Biosynthesis of secondary metabolites,Pentose and glucuronate interconversions,Ascorbate and aldarate metabolism,Drug metabolism - other enzymes,Porphyrin and chlorophyll metabolism,Drug metabolism - cytochrome P450,Retinol metabolism,Steroid hormone biosynthesis,Chemical carcinogenesis,Metabolism of xenobiotics by cytochrome P450	GO:0016020 membrane; GO:0019899 enzyme binding; GO:0005737 cytoplasm; GO:0042803 protein homodimerization activity; GO:0044877 protein-containing complex binding; GO:0016740 transferase activity; GO:0048471 perinuclear region of cytoplasm; GO:0032991 protein-containing complex; GO:0005783 endoplasmic reticulum; GO:0005080 protein kinase C binding; GO:0009410 response to xenobiotic stimulus; GO:00…	ko01100 Metabolic pathways; ko01110 Biosynthesis of secondary metabolites; ko00040 Pentose and glucuronate interconversions; ko00053 Ascorbate and aldarate metabolism; ko00983 Drug metabolism - other enzymes; ko00860 Porphyrin and chlorophyll metabolism; ko00982 Drug metabolism - cytochrome P450; ko00830 Retinol metabolism; ko00140 Steroid hormone biosynthesis; ko05204 Chemical carcinogenesis; ko…
BMSK0004256	1.17591	0.020594	Sig_Up	300.282	381.908	171.866	95.4284	149.898	131.962	BMSK_chr8	3271485	3372627	-	BMSK0004256	NA	NA	GO:0022857 transmembrane transporter activity; GO:0005886 plasma membrane; GO:0055085 transmembrane transport; GO:0016324 apical plasma membrane; GO:0016020 membrane; GO:0006820 anion transport; GO:0015297 antiporter activity; GO:0006811 ion transport; GO:1902476 chloride transmembrane transport; GO:0006821 chloride transport; GO:0005515 protein binding; GO:0015293 symporter activity; GO:0006814 …	NA
BMSK0002187	1.94864	0.020594	Sig_Up	2.8806	3.85475	2.07418	0.733511	0.848199	0.686979	BMSK_chr4	13635774	13637228	+	BMSK0002187	NA	Pancreatic secretion,Influenza A,Neuroactive ligand-receptor interaction,Protein digestion and absorption	GO:0005886 plasma membrane; GO:0016020 membrane; GO:0009986 cell surface; GO:0005737 cytoplasm; GO:0046872 metal ion binding; GO:0005783 endoplasmic reticulum; GO:0005576 extracellular region; GO:0097746 regulation of blood vessel diameter; GO:0008217 regulation of blood pressure; GO:0016787 hydrolase activity; GO:0006508 proteolysis; GO:0008233 peptidase activity; GO:0042311 vasodilation; GO:000…	ko04972 Pancreatic secretion; ko05164 Influenza A; ko04080 Neuroactive ligand-receptor interaction; ko04974 Protein digestion and absorption
BMSK0014859	1.18773	0.0202367	Sig_Up	52.4935	78.6315	36.309	20.1988	26.4484	26.707	BMSK_chr25	8732484	8734377	-	BMSK0014859	NA	NA	GO:0005576 extracellular region; GO:0040003 chitin-based cuticle development; GO:0005198 structural molecule activity; GO:0042302 structural constituent of cuticle; GO:0008363 larval chitin-based cuticle development; GO:0008010 structural constituent of chitin-based larval cuticle	NA
BMSK0015724	1.4067	0.0202156	Sig_Up	2.02607	1.86397	2.46185	0.748793	0.957014	0.664381	BMSK_chr27	10274439	10286777	-	BMSK0015724	NA	NA	GO:0022857 transmembrane transporter activity; GO:0005886 plasma membrane; GO:0016323 basolateral plasma membrane; GO:0016020 membrane; GO:0006811 ion transport; GO:0005515 protein binding; GO:0035725 sodium ion transmembrane transport; GO:0005739 mitochondrion; GO:0032991 protein-containing complex; GO:0005743 mitochondrial inner membrane; GO:0098655 cation transmembrane transport; GO:0048793 pr…	NA
BMSK0013011	-0.740208	0.0197397	NoDiff	4.55765	5.22376	5.60327	9.70853	7.87313	7.69406	BMSK_chr23	111649	127887	-	BMSK0013011	NA	Metabolic pathways,Folate biosynthesis,Sulfur relay system	GO:0005515 protein binding; GO:0000166 nucleotide binding; GO:0005829 cytosol; GO:0005634 nucleus; GO:0005739 mitochondrion; GO:0046872 metal ion binding; GO:0016829 lyase activity; GO:0005525 GTP binding; GO:0005759 mitochondrial matrix; GO:0009507 chloroplast; GO:0003824 catalytic activity; GO:0002121 inter-male aggressive behavior; GO:0051539 4 iron, 4 sulfur cluster binding; GO:0051536 iron-s…	ko01100 Metabolic pathways; ko00790 Folate biosynthesis; ko04122 Sulfur relay system
BMSK0014280	0.417469	0.0197397	NoDiff	160.492	155.744	144.565	106.365	122.761	111.848	BMSK_chr24	13983719	14063764	-	BMSK0014280	NA	NA	NA	NA
BMSK0001530	-0.609331	0.0192761	NoDiff	8.66971	6.30052	7.01001	10.1027	10.625	12.3352	BMSK_chr3	12778333	12783678	+	BMSK0001530	NA	NA	NA	NA
BMSK0002648	-0.984093	0.0191183	NoDiff	212.4	157.067	154.062	440.553	283.481	287.109	BMSK_chr5	8203198	8213411	-	BMSK0002648	NA	Metabolic pathways,Amino sugar and nucleotide sugar metabolism	GO:0070062 extracellular exosome; GO:0005737 cytoplasm; GO:0016740 transferase activity; GO:0005829 cytosol; GO:0046872 metal ion binding; GO:0016829 lyase activity; GO:0016051 carbohydrate biosynthetic process; GO:0070085 glycosylation; GO:0016765 transferase activity, transferring alkyl or aryl (other than methyl) groups; GO:0047444 N-acylneuraminate-9-phosphate synthase activity; GO:0050462 N-…	ko01100 Metabolic pathways; ko00520 Amino sugar and nucleotide sugar metabolism
BMSK0011478	-0.922397	0.0191183	NoDiff	8.93805	6.49925	5.85885	15.0022	11.8906	12.5727	BMSK_chr20	2292462	2303951	-	BMSK0011478	NA	MicroRNAs in cancer,Viral myocarditis,Pathways in cancer,Human cytomegalovirus infection,Parkinson disease,Serotonergic synapse,Non-alcoholic fatty liver disease (NAFLD),Huntington disease,Alzheimer disease,Salmonella infection,Yersinia infection,Proteoglycans in cancer,Apoptosis,Influenza A,Toxoplasmosis,MAPK signaling pathway,Human papillomavirus infection,Amoebiasis,Small cell lung cancer,Apop…	GO:0005886 plasma membrane; GO:0016020 membrane; GO:0005515 protein binding; GO:0007605 sensory perception of sound; GO:0005737 cytoplasm; GO:0043025 neuronal cell body; GO:0042542 response to hydrogen peroxide; GO:0044877 protein-containing complex binding; GO:0007611 learning or memory; GO:0005829 cytosol; GO:0031647 regulation of protein stability; GO:0042981 regulation of apoptotic process; G…	ko05206 MicroRNAs in cancer; ko05416 Viral myocarditis; ko05200 Pathways in cancer; ko05163 Human cytomegalovirus infection; ko05012 Parkinson disease; ko04726 Serotonergic synapse; ko04932 Non-alcoholic fatty liver disease (NAFLD); ko05016 Huntington disease; ko05010 Alzheimer disease; ko05132 Salmonella infection; ko05135 Yersinia infection; ko05205 Proteoglycans in cancer; ko04210 Apoptosis; k…
BMSK0014868	-0.681424	0.0191183	NoDiff	45.7541	39.3524	39.1626	74.0576	64.7379	56.7664	BMSK_chr25	8884062	8897592	-	BMSK0014868	NA	Protein processing in endoplasmic reticulum,Ribosome	NA	ko04141 Protein processing in endoplasmic reticulum; ko03010 Ribosome
BMSK0009900	0.707379	0.0191183	NoDiff	295.802	255.835	228.309	120.829	184.239	169.139	BMSK_chr17	4809774	4891214	+	BMSK0009900	NA	Shigellosis,Pathogenic Escherichia coli infection,Viral myocarditis,Rap1 signaling pathway,Thermogenesis,Oxytocin signaling pathway,Platelet activation,Dilated cardiomyopathy (DCM),Arrhythmogenic right ventricular cardiomyopathy (ARVC),Regulation of actin cytoskeleton,Salmonella infection,Hippo signaling pathway - fly,Thyroid hormone signaling pathway,Focal adhesion,Hypertrophic cardiomyopathy (H…	GO:0005886 plasma membrane; GO:0016020 membrane; GO:0005925 focal adhesion; GO:0005515 protein binding; GO:0042802 identical protein binding; GO:0070062 extracellular exosome; GO:0060041 retina development in camera-type eye; GO:0045202 synapse; GO:0005737 cytoplasm; GO:0030424 axon; GO:0098793 presynapse; GO:0098978 glutamatergic synapse; GO:0045177 apical part of cell; GO:0030863 cortical cytos…	ko05131 Shigellosis; ko05130 Pathogenic Escherichia coli infection; ko05416 Viral myocarditis; ko04015 Rap1 signaling pathway; ko04714 Thermogenesis; ko04921 Oxytocin signaling pathway; ko04611 Platelet activation; ko05414 Dilated cardiomyopathy (DCM); ko05412 Arrhythmogenic right ventricular cardiomyopathy (ARVC); ko04810 Regulation of actin cytoskeleton; ko05132 Salmonella infection; ko04391 Hi…
BMSK0013672	1.84709	0.0191183	Sig_Up	4.47619	6.90932	3.10589	0.658558	1.69879	1.70801	BMSK_chr23	19592259	19598497	+	BMSK0013672	NA	NA	NA	NA
BMSK0007881	2.93531	0.0191183	Sig_Up	2.16265	5.44882	0.467167	0.296152	0.342456	0.425503	BMSK_chr13	17250379	17258252	-	BMSK0007881	NA	Ras signaling pathway,Pathways in cancer,Rap1 signaling pathway,Relaxin signaling pathway,Focal adhesion,MAPK signaling pathway,PI3K-Akt signaling pathway,AGE-RAGE signaling pathway in diabetic complications	NA	ko04014 Ras signaling pathway; ko05200 Pathways in cancer; ko04015 Rap1 signaling pathway; ko04926 Relaxin signaling pathway; ko04510 Focal adhesion; ko04010 MAPK signaling pathway; ko04151 PI3K-Akt signaling pathway; ko04933 AGE-RAGE signaling pathway in diabetic complications
BMSK0002933	1.37451	0.0188808	Sig_Up	0.445201	0.477262	0.67488	0.113034	0.257198	0.245876	BMSK_chr5	15466349	15517010	-	BMSK0002933	NA	Huntington disease	GO:0005886 plasma membrane; GO:0016020 membrane; GO:0005515 protein binding; GO:0042802 identical protein binding; GO:0070062 extracellular exosome; GO:0051649 establishment of localization in cell; GO:0048311 mitochondrion distribution; GO:0042995 cell projection; GO:0045202 synapse; GO:0005737 cytoplasm; GO:0043025 neuronal cell body; GO:0030424 axon; GO:0045177 apical part of cell; GO:0007611 …	ko05016 Huntington disease
BMSK0011318	-0.748652	0.0187074	NoDiff	2.06366	2.06498	2.01174	3.41882	3.22211	3.53971	BMSK_chr19	12298971	12303999	-	BMSK0011318	NA	NA	NA	NA
BMSK0012647	1.66913	0.018592	Sig_Up	2.30355	3.37637	1.86893	0.4039	0.81734	1.1703	BMSK_chr22	6879103	6885342	-	BMSK0012647	NA	NA	NA	NA
BMSK0010798	2.24595	0.018592	Sig_Up	1.57397	1.21963	0.465637	0.106326	0.175644	0.408105	BMSK_chr18	15277656	15306710	-	BMSK0010798	NA	Metabolic pathways,Insulin signaling pathway,AMPK signaling pathway,Fatty acid metabolism,Fatty acid biosynthesis	GO:0005886 plasma membrane; GO:0016020 membrane; GO:0005515 protein binding; GO:0042802 identical protein binding; GO:0070062 extracellular exosome; GO:0005737 cytoplasm; GO:0016740 transferase activity; GO:0005829 cytosol; GO:0005739 mitochondrion; GO:0045296 cadherin binding; GO:0005794 Golgi apparatus; GO:0016746 transferase activity, transferring acyl groups; GO:0005575 cellular_component; GO…	ko01100 Metabolic pathways; ko04910 Insulin signaling pathway; ko04152 AMPK signaling pathway; ko01212 Fatty acid metabolism; ko00061 Fatty acid biosynthesis
BMSK0008531	-0.895049	0.0184791	NoDiff	6.3251	5.84613	5.99662	10.6519	8.29591	14.4496	BMSK_chr15	5416186	5428634	-	BMSK0008531	NA	Phospholipase D signaling pathway,Metabolic pathways,Fat digestion and absorption,Glycerolipid metabolism,Biosynthesis of secondary metabolites,Glycerophospholipid metabolism,Wnt signaling pathway	GO:0005886 plasma membrane; GO:0016020 membrane; GO:0005515 protein binding; GO:0098978 glutamatergic synapse; GO:0016740 transferase activity; GO:0005783 endoplasmic reticulum; GO:0009410 response to xenobiotic stimulus; GO:0008104 protein localization; GO:0001819 positive regulation of cytokine production; GO:0016746 transferase activity, transferring acyl groups; GO:0005789 endoplasmic reticul…	ko04072 Phospholipase D signaling pathway; ko01100 Metabolic pathways; ko04975 Fat digestion and absorption; ko00561 Glycerolipid metabolism; ko01110 Biosynthesis of secondary metabolites; ko00564 Glycerophospholipid metabolism; ko04310 Wnt signaling pathway
BMSK0009258	0.53186	0.0183434	NoDiff	17.4293	18.6737	17.6594	10.421	13.7901	12.6669	BMSK_chr16	4105189	4130714	+	BMSK0009258	NA	Metabolic pathways,Phosphatidylinositol signaling system,Inositol phosphate metabolism,MAPK signaling pathway - yeast	GO:0005886 plasma membrane; GO:0016020 membrane; GO:0005925 focal adhesion; GO:0005515 protein binding; GO:0070062 extracellular exosome; GO:0005737 cytoplasm; GO:0005524 ATP binding; GO:0000166 nucleotide binding; GO:0016740 transferase activity; GO:0016301 kinase activity; GO:0016310 phosphorylation; GO:0005829 cytosol; GO:0007165 signal transduction; GO:0045296 cadherin binding; GO:0006629 lip…	ko01100 Metabolic pathways; ko04070 Phosphatidylinositol signaling system; ko00562 Inositol phosphate metabolism; ko04011 MAPK signaling pathway - yeast
BMSK0011176	-0.984908	0.0181985	NoDiff	37.9643	48.5914	41.0999	107.248	68.2823	72.2572	BMSK_chr19	8157801	8160709	+	BMSK0011176	NA	Antifolate resistance	NA	ko01523 Antifolate resistance
BMSK0009127	-0.506033	0.0181985	NoDiff	10.0004	10.1562	12.346	14.4444	15.5935	15.5637	BMSK_chr16	1189545	1204103	+	BMSK0009127	NA	NA	GO:0005515 protein binding; GO:0008270 zinc ion binding; GO:0046872 metal ion binding; GO:0005575 cellular_component; GO:0003674 molecular_function; GO:0034097 response to cytokine; GO:0045824 negative regulation of innate immune response	NA
BMSK0014377	-0.451558	0.0181985	NoDiff	35.5677	36.4971	37.1259	46.0733	47.616	54.0464	BMSK_chr24	17007001	17021909	+	BMSK0014377	NA	NA	GO:0005576 extracellular region; GO:0005575 cellular_component; GO:0003674 molecular_function; GO:0008150 biological_process; GO:0040003 chitin-based cuticle development; GO:0005198 structural molecule activity; GO:0042302 structural constituent of cuticle; GO:0008363 larval chitin-based cuticle development; GO:0008010 structural constituent of chitin-based larval cuticle	NA
BMSK0002581	2.01481	0.0176283	Sig_Up	6.32011	13.9646	6.82622	2.14579	2.68807	1.88407	BMSK_chr5	6183783	6185352	+	BMSK0002581	NA	Longevity regulating pathway - worm	NA	ko04212 Longevity regulating pathway - worm
BMSK0000880	2.70493	0.0169579	Sig_Up	1.69719	1.05634	5.11044	0.192075	0.33316	0.674589	BMSK_chr2	3667749	3683977	-	BMSK0000880	NA	Metabolic pathways,Biosynthesis of secondary metabolites,Histidine metabolism	GO:0019899 enzyme binding; GO:0005515 protein binding; GO:0042802 identical protein binding; GO:0070062 extracellular exosome; GO:0042995 cell projection; GO:0071363 cellular response to growth factor stimulus; GO:0005737 cytoplasm; GO:0043025 neuronal cell body; GO:0030425 dendrite; GO:0030424 axon; GO:0043204 perikaryon; GO:0008021 synaptic vesicle; GO:0042542 response to hydrogen peroxide; GO:…	ko01100 Metabolic pathways; ko01110 Biosynthesis of secondary metabolites; ko00340 Histidine metabolism
BMSK0014088	0.900734	0.0169397	NoDiff	10.3524	10.3835	7.03665	4.9818	4.21618	5.49622	BMSK_chr24	8836856	8883384	+	BMSK0014088	NA	NA	GO:0022857 transmembrane transporter activity; GO:0005886 plasma membrane; GO:0055085 transmembrane transport; GO:0016323 basolateral plasma membrane; GO:0016020 membrane; GO:0006811 ion transport; GO:0005515 protein binding; GO:0035725 sodium ion transmembrane transport; GO:0007601 visual perception; GO:0005737 cytoplasm; GO:0043025 neuronal cell body; GO:0030425 dendrite; GO:0015081 sodium ion …	NA
BMSK0012725	0.74214	0.0156301	NoDiff	49.1429	33.197	49.9327	24.2333	28.4153	25.1749	BMSK_chr22	8868226	8876579	+	BMSK0012725	NA	NA	GO:0019899 enzyme binding; GO:0048565 digestive tract development; GO:0005515 protein binding; GO:0010468 regulation of gene expression; GO:0005737 cytoplasm; GO:0009791 post-embryonic development; GO:0043025 neuronal cell body; GO:0042803 protein homodimerization activity; GO:0010977 negative regulation of neuron projection development; GO:0032880 regulation of protein localization; GO:0007417 c…	NA
BMSK0010478	-0.523158	0.0149725	NoDiff	39.2534	37.7169	36.9985	45.406	56.8102	60.1054	BMSK_chr18	2588216	2594538	+	BMSK0010478	NA	NA	GO:0022857 transmembrane transporter activity; GO:0005886 plasma membrane; GO:0055085 transmembrane transport; GO:0016020 membrane; GO:0015297 antiporter activity; GO:0006811 ion transport; GO:0019899 enzyme binding; GO:0007283 spermatogenesis; GO:0005515 protein binding; GO:0015293 symporter activity; GO:0042995 cell projection; GO:1902600 proton transmembrane transport; GO:0005634 nucleus; GO:0…	NA
BMSK0002141	2.6864	0.0148655	Sig_Up	8.93484	2.10528	22.8099	1.01118	2.42209	1.75032	BMSK_chr4	12988099	12990237	-	BMSK0002141	NA	NA	NA	NA
BMSK0006280	-4.27293	0.0146767	Sig_Down	5.54709	13.6694	4.75904	357.339	26.9999	59.9878	BMSK_chr11	6901929	6925967	+	BMSK0006280	NA	Metabolic pathways,Biosynthesis of secondary metabolites,Alanine, aspartate and glutamate metabolism,Valine, leucine and isoleucine degradation,Cysteine and methionine metabolism,Glycine, serine and threonine metabolism	GO:0005886 plasma membrane; GO:0005515 protein binding; GO:0042802 identical protein binding; GO:0005737 cytoplasm; GO:0008270 zinc ion binding; GO:0005524 ATP binding; GO:0000166 nucleotide binding; GO:0016740 transferase activity; GO:0005829 cytosol; GO:0005634 nucleus; GO:0005739 mitochondrion; GO:0046872 metal ion binding; GO:0005575 cellular_component; GO:0003674 molecular_function; GO:00081…	ko01100 Metabolic pathways; ko01110 Biosynthesis of secondary metabolites; ko00250 Alanine, aspartate and glutamate metabolism; ko00280 Valine, leucine and isoleucine degradation; ko00270 Cysteine and methionine metabolism; ko00260 Glycine, serine and threonine metabolism
BMSK0011037	1.51756	0.0145274	Sig_Up	53.4001	96.6719	32.1505	15.992	22.9998	24.8386	BMSK_chr19	4716302	4733916	+	BMSK0011037	NA	Metabolic pathways,Galactose metabolism,Amino sugar and nucleotide sugar metabolism	GO:0005886 plasma membrane; GO:0016020 membrane; GO:0005515 protein binding; GO:0042802 identical protein binding; GO:0005737 cytoplasm; GO:0042803 protein homodimerization activity; GO:0005829 cytosol; GO:0050830 defense response to Gram-positive bacterium; GO:0005794 Golgi apparatus; GO:0005575 cellular_component; GO:0046983 protein dimerization activity; GO:0009792 embryo development ending in…	ko01100 Metabolic pathways; ko00052 Galactose metabolism; ko00520 Amino sugar and nucleotide sugar metabolism
BMSK0013009	-1.13362	0.0141901	Sig_Down	2.96117	2.35436	3.71415	6.89707	6.73789	5.82611	BMSK_chr23	99074	101378	-	BMSK0013009	NA	NA	GO:0016020 membrane; GO:0005737 cytoplasm; GO:0005634 nucleus; GO:0006338 chromatin remodeling; GO:0003824 catalytic activity	NA
BMSK0015504	1.07257	0.0141692	Sig_Up	3330.17	3299.62	1715.92	1181.07	1446.1	1308.66	BMSK_chr27	1909838	1917521	+	BMSK0015504	NA	Pathogenic Escherichia coli infection,Gap junction,Phagosome,Apoptosis,Tight junction	GO:0005886 plasma membrane; GO:0019899 enzyme binding; GO:0007283 spermatogenesis; GO:0005515 protein binding; GO:0042802 identical protein binding; GO:0070062 extracellular exosome; GO:0045202 synapse; GO:0005737 cytoplasm; GO:0044877 protein-containing complex binding; GO:0000166 nucleotide binding; GO:0005829 cytosol; GO:0001764 neuron migration; GO:0005634 nucleus; GO:0005856 cytoskeleton; GO…	ko05130 Pathogenic Escherichia coli infection; ko04540 Gap junction; ko04145 Phagosome; ko04210 Apoptosis; ko04530 Tight junction
BMSK0015436	1.66854	0.0139517	Sig_Up	55.5601	55.4779	27.9004	9.92589	24.2022	9.36983	BMSK_chr26	11400866	11402080	-	BMSK0015436	NA	NA	NA	NA
BMSK0003534	1.92406	0.0136895	Sig_Up	3.67038	7.59858	3.8699	0.65275	2.17008	1.20358	BMSK_chr6	14023275	14029626	+	BMSK0003534	NA	Purine metabolism,Metabolic pathways	GO:0005886 plasma membrane; GO:0016020 membrane; GO:0005515 protein binding; GO:0070062 extracellular exosome; GO:0031410 cytoplasmic vesicle; GO:0043025 neuronal cell body; GO:0007596 blood coagulation; GO:0042803 protein homodimerization activity; GO:0005829 cytosol; GO:0046872 metal ion binding; GO:0006897 endocytosis; GO:0005783 endoplasmic reticulum; GO:0030509 BMP signaling pathway; GO:0030…	ko00230 Purine metabolism; ko01100 Metabolic pathways
BMSK0015647	-0.585997	0.0131758	NoDiff	82.7899	78.5454	64.8864	99.2239	121.08	115.931	BMSK_chr27	8122622	8167580	-	BMSK0015647	NA	NA	GO:0005925 focal adhesion; GO:0005515 protein binding; GO:0070062 extracellular exosome; GO:0042995 cell projection; GO:0005737 cytoplasm; GO:0008270 zinc ion binding; GO:0030018 Z disc; GO:0003779 actin binding; GO:0005829 cytosol; GO:0005938 cell cortex; GO:0005634 nucleus; GO:0005856 cytoskeleton; GO:0046872 metal ion binding; GO:0031252 cell leading edge; GO:0015629 actin cytoskeleton; GO:005…	NA
BMSK0011550	-3.47889	0.0128369	Sig_Down	0.632551	1.60856	0.455469	22.8364	4.29276	1.83719	BMSK_chr20	3952878	3953729	-	BMSK0011550	NA	NA	GO:0005576 extracellular region	NA
BMSK0012801	0.349911	0.0123082	NoDiff	76.0833	70.2888	75.1864	52.0826	59.6165	60.1315	BMSK_chr22	10738332	10753713	+	BMSK0012801	NA	Protein processing in endoplasmic reticulum,Protein export	GO:0016020 membrane; GO:0005515 protein binding; GO:0070062 extracellular exosome; GO:0005737 cytoplasm; GO:0008270 zinc ion binding; GO:0005773 vacuole; GO:0005524 ATP binding; GO:0005829 cytosol; GO:0005938 cell cortex; GO:0005634 nucleus; GO:0046872 metal ion binding; GO:0005783 endoplasmic reticulum; GO:0031965 nuclear membrane; GO:0003674 molecular_function; GO:0008150 biological_process; GO…	ko04141 Protein processing in endoplasmic reticulum; ko03060 Protein export
BMSK0004309	2.56351	0.011445	Sig_Up	485.044	359.015	1317.23	23.9057	152.94	190.082	BMSK_chr8	5234218	5239403	+	BMSK0004309	NA	NA	GO:0040003 chitin-based cuticle development; GO:0005198 structural molecule activity; GO:0042302 structural constituent of cuticle; GO:0008363 larval chitin-based cuticle development; GO:0008011 structural constituent of pupal chitin-based cuticle; GO:0008010 structural constituent of chitin-based larval cuticle	NA
BMSK0015189	2.30663	0.0113289	Sig_Up	16.3233	55.2904	8.89849	4.93625	5.66048	5.76443	BMSK_chr26	4017097	4018261	+	BMSK0015189	NA	NA	NA	NA
BMSK0005955	1.27671	0.0112975	Sig_Up	64.9338	60.7302	67.1364	13.1511	35.1668	31.2522	BMSK_chr11	916368	923431	-	BMSK0005955	NA	Pathogenic Escherichia coli infection,Gap junction,Phagosome	GO:0005515 protein binding; GO:0070062 extracellular exosome; GO:0042995 cell projection; GO:0005737 cytoplasm; GO:0043025 neuronal cell body; GO:0030425 dendrite; GO:0030424 axon; GO:0050804 modulation of chemical synaptic transmission; GO:0044877 protein-containing complex binding; GO:0000166 nucleotide binding; GO:0005829 cytosol; GO:0007411 axon guidance; GO:0001764 neuron migration; GO:00056…	ko05130 Pathogenic Escherichia coli infection; ko04540 Gap junction; ko04145 Phagosome
BMSK0012009	1.50672	0.0109253	Sig_Up	28.3683	22.2668	50.2019	6.70757	15.6061	12.9426	BMSK_chr21	2089335	2092016	+	BMSK0012009	NA	NA	GO:0005886 plasma membrane; GO:0016020 membrane; GO:0005515 protein binding; GO:0009986 cell surface; GO:0042802 identical protein binding; GO:0070062 extracellular exosome; GO:0042995 cell projection; GO:0045202 synapse; GO:0031410 cytoplasmic vesicle; GO:0043679 axon terminus; GO:0043025 neuronal cell body; GO:0030425 dendrite; GO:0030424 axon; GO:0043204 perikaryon; GO:0043005 neuron projectio…	NA
BMSK0009475	-0.923434	0.010464	NoDiff	662.133	350.886	567.186	954.604	973.677	1016.66	BMSK_chr16	9595979	9611059	+	BMSK0009475	NA	NA	GO:0005737 cytoplasm; GO:0005829 cytosol; GO:0008045 motor neuron axon guidance; GO:0046872 metal ion binding; GO:0050832 defense response to fungus; GO:0045087 innate immune response; GO:0050830 defense response to Gram-positive bacterium; GO:0002376 immune system process; GO:0005576 extracellular region; GO:0005575 cellular_component; GO:0003674 molecular_function; GO:0008150 biological_process…	NA
BMSK0005042	1.47081	0.010464	Sig_Up	7.71991	13.035	16.4133	2.95459	4.0548	6.39715	BMSK_chr9	10303436	10315206	-	BMSK0005042	NA	NA	GO:0005886 plasma membrane; GO:0016324 apical plasma membrane; GO:0016020 membrane; GO:0005515 protein binding; GO:0042802 identical protein binding; GO:0005737 cytoplasm; GO:0042803 protein homodimerization activity; GO:0014823 response to activity; GO:0009414 response to water deprivation; GO:0016740 transferase activity; GO:0005829 cytosol; GO:0005634 nucleus; GO:0005739 mitochondrion; GO:0046…	NA
BMSK0008718	1.32423	0.0104369	Sig_Up	36.6474	56.7457	22.8522	14.3173	17.2442	14.6275	BMSK_chr15	9854711	9870747	+	BMSK0008718	NA	NA	NA	NA
BMSK0013346	1.45125	0.010306	Sig_Up	23.3458	17.5216	8.64581	5.17679	5.17778	7.61165	BMSK_chr23	10685657	10726466	-	BMSK0013346	NA	Ras signaling pathway,Pathways in cancer,Rap1 signaling pathway,Regulation of actin cytoskeleton,MAPK signaling pathway,PI3K-Akt signaling pathway,Melanoma,Breast cancer,Gastric cancer	NA	ko04014 Ras signaling pathway; ko05200 Pathways in cancer; ko04015 Rap1 signaling pathway; ko04810 Regulation of actin cytoskeleton; ko04010 MAPK signaling pathway; ko04151 PI3K-Akt signaling pathway; ko05218 Melanoma; ko05224 Breast cancer; ko05226 Gastric cancer
BMSK0007505	-0.450977	0.0102041	NoDiff	75.319	69.5342	79.2681	90.1231	99.2333	113.68	BMSK_chr13	5612771	5627462	+	BMSK0007505	NA	Lysosome	GO:0005886 plasma membrane; GO:0016020 membrane; GO:0005737 cytoplasm; GO:0008270 zinc ion binding; GO:0009898 cytoplasmic side of plasma membrane; GO:0003677 DNA binding; GO:0005634 nucleus; GO:0046872 metal ion binding; GO:0007165 signal transduction; GO:0005768 endosome; GO:0005764 lysosome; GO:0005794 Golgi apparatus; GO:0010008 endosome membrane; GO:0031901 early endosome membrane; GO:000013…	ko04142 Lysosome
BMSK0008246	-0.937751	0.0101382	NoDiff	12.5962	6.85711	8.62749	16.7328	17.7569	18.3354	BMSK_chr14	10734698	10737203	+	BMSK0008246	NA	NA	NA	NA
BMSK0015316	-0.789545	0.0100451	NoDiff	18.6825	19.2654	14.1665	30.4363	25.5496	33.0216	BMSK_chr26	8201627	8247351	+	BMSK0015316	NA	NA	GO:0022857 transmembrane transporter activity; GO:0005886 plasma membrane; GO:0055085 transmembrane transport; GO:0016324 apical plasma membrane; GO:0016020 membrane; GO:0006811 ion transport; GO:0015293 symporter activity; GO:0006814 sodium ion transport; GO:0070062 extracellular exosome; GO:0006915 apoptotic process; GO:0005654 nucleoplasm; GO:0031526 brush border membrane; GO:0034356 NAD biosy…	NA
BMSK0001342	0.600067	0.0100237	NoDiff	45.2563	42.8697	35.1014	24.8081	26.5387	29.0947	BMSK_chr3	7704463	7715196	+	BMSK0001342	NA	NA	GO:0016020 membrane; GO:0005737 cytoplasm; GO:0005524 ATP binding; GO:0000166 nucleotide binding; GO:0005829 cytosol; GO:0005634 nucleus; GO:0016787 hydrolase activity; GO:0006629 lipid metabolic process; GO:0019369 arachidonic acid metabolic process; GO:0003824 catalytic activity; GO:0016874 ligase activity; GO:0006412 translation; GO:0016042 lipid catabolic process; GO:0005811 lipid droplet; GO…	NA
BMSK0003894	0.96264	0.00987406	NoDiff	1713.67	2097.45	1171.13	754.005	896.164	889.927	BMSK_chr7	7471000	7483096	-	BMSK0003894	NA	NA	GO:0005886 plasma membrane; GO:0016323 basolateral plasma membrane; GO:0016324 apical plasma membrane; GO:0016020 membrane; GO:0019899 enzyme binding; GO:0005925 focal adhesion; GO:0009897 external side of plasma membrane; GO:0005515 protein binding; GO:0009986 cell surface; GO:0042802 identical protein binding; GO:0070062 extracellular exosome; GO:0042995 cell projection; GO:0031410 cytoplasmic …	NA
BMSK0015798	-2.15318	0.00977673	Sig_Down	0.290804	0.447972	0.261743	1.31233	1.72683	1.4304	BMSK_chr28	1719861	1729032	+	BMSK0015798	NA	NA	NA	NA
BMSK0000204	-1.8996	0.00977673	Sig_Down	6.57974	11.2361	10.129	59.315	19.7602	22.0225	BMSK_chr1	6366601	6373548	-	BMSK0000204	NA	NA	NA	NA
BMSK0008862	-0.672548	0.00977673	NoDiff	5.13365	6.74028	5.63497	9.1986	8.71973	9.70603	BMSK_chr15	12546172	12585279	-	BMSK0008862	NA	NA	GO:0005886 plasma membrane; GO:0016020 membrane; GO:0005515 protein binding; GO:0042995 cell projection; GO:0031410 cytoplasmic vesicle; GO:0009791 post-embryonic development; GO:0006486 protein glycosylation; GO:0043005 neuron projection; GO:0005773 vacuole; GO:0016740 transferase activity; GO:0042981 regulation of apoptotic process; GO:0046872 metal ion binding; GO:0005783 endoplasmic reticulum…	NA
BMSK0012886	1.93489	0.00977673	Sig_Up	25.7953	39.1046	8.95691	3.99444	7.62768	7.82161	BMSK_chr22	13690248	13705965	-	BMSK0012886	NA	Cholinergic synapse,Glycerophospholipid metabolism	GO:0005886 plasma membrane; GO:0016020 membrane; GO:0005515 protein binding; GO:0009986 cell surface; GO:0042802 identical protein binding; GO:0070062 extracellular exosome; GO:0060041 retina development in camera-type eye; GO:0010468 regulation of gene expression; GO:0045202 synapse; GO:0005737 cytoplasm; GO:0043025 neuronal cell body; GO:0030425 dendrite; GO:0030424 axon; GO:0098793 presynapse;…	ko04725 Cholinergic synapse; ko00564 Glycerophospholipid metabolism
BMSK0003304	-1.35118	0.00976387	Sig_Down	1.67316	2.41074	2.19375	5.81353	3.21745	6.82957	BMSK_chr6	5335312	5380560	-	BMSK0003304	NA	NA	GO:0005886 plasma membrane; GO:0016020 membrane; GO:0005515 protein binding; GO:0009986 cell surface; GO:0042802 identical protein binding; GO:0070062 extracellular exosome; GO:0042995 cell projection; GO:0031410 cytoplasmic vesicle; GO:0005737 cytoplasm; GO:0030425 dendrite; GO:0043204 perikaryon; GO:0008270 zinc ion binding; GO:0007596 blood coagulation; GO:0042803 protein homodimerization acti…	NA
BMSK0009568	-2.80439	0.00972842	Sig_Down	0.339914	0.349082	0.367133	4.23159	1.28447	1.61622	BMSK_chr16	11486040	11493988	-	BMSK0009568	NA	NA	NA	NA
BMSK0006311	1.89237	0.0097021	Sig_Up	33.7481	36.9925	11.8084	5.53368	5.40489	11.3213	BMSK_chr11	7713623	7714960	-	BMSK0006311	NA	NA	NA	NA
BMSK0012897	1.43233	0.00963924	Sig_Up	3.61686	7.67501	3.63997	1.79052	1.91823	1.80332	BMSK_chr22	13876838	13908330	-	BMSK0012897	NA	NA	NA	NA
BMSK0009520	-2.84363	0.0095203	Sig_Down	1.14911	1.5481	1.01426	17.8355	1.62752	6.17488	BMSK_chr16	10237107	10250448	-	BMSK0009520	NA	Metabolic pathways,Insulin signaling pathway,AMPK signaling pathway,Fatty acid metabolism,Fatty acid biosynthesis	GO:0005886 plasma membrane; GO:0016020 membrane; GO:0005515 protein binding; GO:0042802 identical protein binding; GO:0070062 extracellular exosome; GO:0005737 cytoplasm; GO:0008270 zinc ion binding; GO:0016740 transferase activity; GO:0005829 cytosol; GO:0005739 mitochondrion; GO:0045296 cadherin binding; GO:0005794 Golgi apparatus; GO:0016746 transferase activity, transferring acyl groups; GO:0…	ko01100 Metabolic pathways; ko04910 Insulin signaling pathway; ko04152 AMPK signaling pathway; ko01212 Fatty acid metabolism; ko00061 Fatty acid biosynthesis
BMSK0004667	1.16625	0.0095203	Sig_Up	8.39183	7.56416	8.90081	2.07625	4.08475	4.89983	BMSK_chr8	14644005	14651282	+	BMSK0004667	NA	Metabolic pathways,Amino sugar and nucleotide sugar metabolism	NA	ko01100 Metabolic pathways; ko00520 Amino sugar and nucleotide sugar metabolism
BMSK0009778	1.28936	0.0095203	Sig_Up	31.3665	17.8047	36.7938	8.23561	14.1207	12.4175	BMSK_chr17	2140952	2151356	+	BMSK0009778	NA	Metabolic pathways,Amino sugar and nucleotide sugar metabolism	GO:0005515 protein binding; GO:0070062 extracellular exosome; GO:0031410 cytoplasmic vesicle; GO:0005737 cytoplasm; GO:0005829 cytosol; GO:0005634 nucleus; GO:0006915 apoptotic process; GO:0048471 perinuclear region of cytoplasm; GO:0005783 endoplasmic reticulum; GO:0070374 positive regulation of ERK1 and ERK2 cascade; GO:0050832 defense response to fungus; GO:0002376 immune system process; GO:00…	ko01100 Metabolic pathways; ko00520 Amino sugar and nucleotide sugar metabolism
BMSK0009342	2.13083	0.0095203	Sig_Up	207.376	237.148	851.063	56.1634	140.964	95.838	BMSK_chr16	6049282	6156998	-	BMSK0009342	NA	NA	GO:0042302 structural constituent of cuticle	NA
BMSK0006518	4.46861	0.0095203	Sig_Up	750.381	137.958	1801.91	6.93619	79.8755	33.9438	BMSK_chr11	12401481	12402422	-	BMSK0006518	NA	NA	NA	NA
BMSK0009062	0.898568	0.00945278	NoDiff	101.8	138.517	92.0318	47.9469	68.0749	61.442	BMSK_chr16	5847	86070	-	BMSK0009062	NA	NA	NA	NA
BMSK0007871	-0.502541	0.00928104	NoDiff	11.9972	11.5035	11.3524	16.5289	14.7292	17.4467	BMSK_chr13	16239252	16262495	-	BMSK0007871	NA	NA	GO:0005886 plasma membrane; GO:0016020 membrane; GO:0005515 protein binding; GO:0042802 identical protein binding; GO:0042995 cell projection; GO:0045202 synapse; GO:0007601 visual perception; GO:0005737 cytoplasm; GO:0043025 neuronal cell body; GO:0030425 dendrite; GO:0030424 axon; GO:0098978 glutamatergic synapse; GO:0042734 presynaptic membrane; GO:0043005 neuron projection; GO:0042803 protein…	NA
BMSK0007752	2.29461	0.00925803	Sig_Up	6.53253	7.34765	7.63161	0.373424	2.7348	1.31151	BMSK_chr13	11929558	11940176	-	BMSK0007752	NA	NA	NA	NA
BMSK0005264	-1.71171	0.00883278	Sig_Down	18.5219	17.9997	19.2543	102.157	37.4343	36.7904	BMSK_chr10	1129982	1132115	-	BMSK0005264	NA	NA	NA	NA
BMSK0002250	5.53897	0.00883278	Sig_Up	0.0535772	4.40179	2.04465	0	0.0385634	0.105413	BMSK_chr4	15190768	15198105	-	BMSK0002250	NA	NA	GO:0042995 cell projection; GO:0005737 cytoplasm; GO:0005856 cytoskeleton; GO:0060271 cilium assembly; GO:0003674 molecular_function; GO:0005929 cilium; GO:0001649 osteoblast differentiation; GO:0001501 skeletal system development; GO:0060349 bone morphogenesis; GO:0007224 smoothened signaling pathway; GO:0005813 centrosome; GO:0060173 limb development; GO:0036064 ciliary basal body; GO:0001958 e…	NA
BMSK0002218	-1.44267	0.00863614	Sig_Down	13.5106	9.45405	10.3006	41.6773	27.4576	18.5684	BMSK_chr4	14348652	14351044	-	BMSK0002218	NA	NA	GO:0005886 plasma membrane; GO:0005925 focal adhesion; GO:0005515 protein binding; GO:0042802 identical protein binding; GO:0042995 cell projection; GO:0005737 cytoplasm; GO:0030424 axon; GO:0043005 neuron projection; GO:0042803 protein homodimerization activity; GO:0003779 actin binding; GO:0010592 positive regulation of lamellipodium assembly; GO:0008360 regulation of cell shape; GO:0005856 cyt…	NA
BMSK0008873	0.677716	0.00863614	NoDiff	108.234	124.908	91.8213	64.1491	67.0688	69.9549	BMSK_chr15	12690689	12721309	-	BMSK0008873	NA	Metabolic pathways,Choline metabolism in cancer,Glycerophospholipid metabolism,Phosphonate and phosphinate metabolism	GO:0005886 plasma membrane; GO:0016020 membrane; GO:0007283 spermatogenesis; GO:0005515 protein binding; GO:0042802 identical protein binding; GO:0005737 cytoplasm; GO:0042803 protein homodimerization activity; GO:0016740 transferase activity; GO:0005829 cytosol; GO:0005634 nucleus; GO:0005739 mitochondrion; GO:0005783 endoplasmic reticulum; GO:0005794 Golgi apparatus; GO:0005575 cellular_compone…	ko01100 Metabolic pathways; ko05231 Choline metabolism in cancer; ko00564 Glycerophospholipid metabolism; ko00440 Phosphonate and phosphinate metabolism
BMSK0012183	0.842428	0.00863614	NoDiff	6.39524	4.91521	4.80297	2.31995	3.49441	3.08478	BMSK_chr21	8635787	8654382	-	BMSK0012183	NA	mRNA surveillance pathway,RNA transport	GO:0016020 membrane; GO:0007283 spermatogenesis; GO:0005515 protein binding; GO:0042802 identical protein binding; GO:0042995 cell projection; GO:0045202 synapse; GO:0005737 cytoplasm; GO:0043025 neuronal cell body; GO:0030425 dendrite; GO:0030424 axon; GO:0008270 zinc ion binding; GO:0044877 protein-containing complex binding; GO:0007623 circadian rhythm; GO:0005524 ATP binding; GO:0000166 nucle…	ko03015 mRNA surveillance pathway; ko03013 RNA transport
BMSK0013049	1.69672	0.00863614	Sig_Up	8.9926	26.4741	14.4445	4.34879	6.42284	4.62739	BMSK_chr23	683460	693020	+	BMSK0013049	NA	NA	NA	NA
BMSK0006544	2.36292	0.00863614	Sig_Up	14.285	12.3487	2.22639	1.36006	2.59645	1.63578	BMSK_chr11	12606162	12611617	+	BMSK0006544	NA	NA	GO:0005886 plasma membrane; GO:0016020 membrane; GO:0007283 spermatogenesis; GO:0005515 protein binding; GO:0009986 cell surface; GO:0042802 identical protein binding; GO:0070062 extracellular exosome; GO:0007605 sensory perception of sound; GO:0042995 cell projection; GO:0045202 synapse; GO:0031410 cytoplasmic vesicle; GO:0005737 cytoplasm; GO:0043025 neuronal cell body; GO:0098794 postsynapse; …	NA
BMSK0010425	-0.819039	0.00858656	NoDiff	141.968	129.162	195.21	229.078	308.52	275.742	BMSK_chr18	480473	481765	-	BMSK0010425	NA	NA	NA	NA
BMSK0002625	0.41918	0.00854956	NoDiff	699.403	660.935	731.233	455.559	519.28	572.971	BMSK_chr5	7777514	7784620	+	BMSK0002625	NA	NA	GO:0022857 transmembrane transporter activity; GO:0005886 plasma membrane; GO:0055085 transmembrane transport; GO:0016323 basolateral plasma membrane; GO:0016324 apical plasma membrane; GO:0016020 membrane; GO:0005515 protein binding; GO:0015293 symporter activity; GO:0042995 cell projection; GO:0031410 cytoplasmic vesicle; GO:0005737 cytoplasm; GO:1902600 proton transmembrane transport; GO:00432…	NA
BMSK0001301	0.69699	0.00832826	NoDiff	20.8395	21.2884	19.2928	10.5523	14.2259	12.7995	BMSK_chr3	6327883	6348348	+	BMSK0001301	NA	Salivary secretion,Thermogenesis,Regulation of lipolysis in adipocytes,Vascular smooth muscle contraction,Circadian entrainment,cGMP-PKG signaling pathway,Platelet activation,Gap junction,Olfactory transduction,Long-term depression	GO:0005886 plasma membrane; GO:0005515 protein binding; GO:0042802 identical protein binding; GO:0005737 cytoplasm; GO:0005524 ATP binding; GO:0004672 protein kinase activity; GO:0006468 protein phosphorylation; GO:0000166 nucleotide binding; GO:0016740 transferase activity; GO:0016301 kinase activity; GO:0016310 phosphorylation; GO:0005829 cytosol; GO:0046827 positive regulation of protein expor…	ko04970 Salivary secretion; ko04714 Thermogenesis; ko04923 Regulation of lipolysis in adipocytes; ko04270 Vascular smooth muscle contraction; ko04713 Circadian entrainment; ko04022 cGMP-PKG signaling pathway; ko04611 Platelet activation; ko04540 Gap junction; ko04740 Olfactory transduction; ko04730 Long-term depression
BMSK0007335	4.08468	0.00815648	Sig_Up	4.08799	27.0554	1.63531	0.424095	0.653872	0.893681	BMSK_chr12	17337816	17338684	+	BMSK0007335	NA	NA	NA	NA
BMSK0003390	3.13516	0.00814926	Sig_Up	12.9433	1.83344	11.0071	1.25016	1.285	0.292713	BMSK_chr6	8568040	8571371	+	BMSK0003390	NA	NA	NA	NA
BMSK0008861	-1.58111	0.00802824	Sig_Down	0.463147	0.982988	0.533584	2.35434	1.4779	2.05536	BMSK_chr15	12546172	12561994	-	BMSK0008861	NA	Pancreatic secretion,Metabolic pathways,Fat digestion and absorption,RNA degradation,Glycerolipid metabolism,Vitamin digestion and absorption	GO:0005886 plasma membrane; GO:0016020 membrane; GO:0005515 protein binding; GO:0042995 cell projection; GO:0031410 cytoplasmic vesicle; GO:0009791 post-embryonic development; GO:0043005 neuron projection; GO:0046872 metal ion binding; GO:0005576 extracellular region; GO:0016787 hydrolase activity; GO:0006629 lipid metabolic process; GO:0005615 extracellular space; GO:0042572 retinol metabolic pr…	ko04972 Pancreatic secretion; ko01100 Metabolic pathways; ko04975 Fat digestion and absorption; ko03018 RNA degradation; ko00561 Glycerolipid metabolism; ko04977 Vitamin digestion and absorption
BMSK0013413	1.56594	0.00802824	Sig_Up	23.2774	29.5466	11.7178	4.77625	8.19188	8.88271	BMSK_chr23	12940719	12948201	-	BMSK0013413	NA	Insect hormone biosynthesis	NA	ko00981 Insect hormone biosynthesis
BMSK0011032	2.42799	0.00786931	Sig_Up	2.70538	3.16423	1.46101	0.42099	0.486814	0.443569	BMSK_chr19	4633578	4634260	+	BMSK0011032	NA	NA	NA	NA
BMSK0008350	-0.928705	0.00784058	NoDiff	30.3366	24.9265	21.9266	56.1602	37.9501	50.179	BMSK_chr15	529762	534714	-	BMSK0008350	NA	Apoptosis - fly	GO:0005886 plasma membrane; GO:0007283 spermatogenesis; GO:0005515 protein binding; GO:0042995 cell projection; GO:0045202 synapse; GO:0005737 cytoplasm; GO:0009416 response to light stimulus; GO:0043679 axon terminus; GO:0043025 neuronal cell body; GO:0030425 dendrite; GO:0043005 neuron projection; GO:0005829 cytosol; GO:0007411 axon guidance; GO:0008045 motor neuron axon guidance; GO:0003677 DN…	ko04214 Apoptosis - fly
BMSK0015437	1.28158	0.00774251	Sig_Up	124.013	153.812	104.592	49.874	72.1571	33.3984	BMSK_chr26	11405205	11421898	-	BMSK0015437	NA	NA	GO:0016020 membrane; GO:0042802 identical protein binding; GO:0005737 cytoplasm; GO:0046872 metal ion binding; GO:0005783 endoplasmic reticulum; GO:0043231 intracellular membrane-bounded organelle; GO:0020037 heme binding; GO:0005789 endoplasmic reticulum membrane; GO:0043167 ion binding; GO:0016491 oxidoreductase activity; GO:0016705 oxidoreductase activity, acting on paired donors, with incorpo…	NA
BMSK0011688	-1.66854	0.00740072	Sig_Down	66.7854	120.85	85.1894	447.525	216.159	181.402	BMSK_chr20	7161948	7203134	-	BMSK0011688	NA	Metabolic pathways,Insulin signaling pathway,Insulin resistance,Adipocytokine signaling pathway,Glucagon signaling pathway,PI3K-Akt signaling pathway,FoxO signaling pathway,PPAR signaling pathway,Biosynthesis of secondary metabolites,Microbial metabolism in diverse environments,Glycolysis / Gluconeogenesis,Biosynthesis of antibiotics,AMPK signaling pathway,Citrate cycle (TCA cycle),Pyruvate metab…	GO:0005886 plasma membrane; GO:0005515 protein binding; GO:0070062 extracellular exosome; GO:0005737 cytoplasm; GO:0014823 response to activity; GO:0031667 response to nutrient levels; GO:0000166 nucleotide binding; GO:0016740 transferase activity; GO:0016301 kinase activity; GO:0016310 phosphorylation; GO:0005829 cytosol; GO:0005739 mitochondrion; GO:0046872 metal ion binding; GO:0000287 magnesi…	ko01100 Metabolic pathways; ko04910 Insulin signaling pathway; ko04931 Insulin resistance; ko04920 Adipocytokine signaling pathway; ko04922 Glucagon signaling pathway; ko04151 PI3K-Akt signaling pathway; ko04068 FoxO signaling pathway; ko03320 PPAR signaling pathway; ko01110 Biosynthesis of secondary metabolites; ko01120 Microbial metabolism in diverse environments; ko00010 Glycolysis / Gluconeog…
BMSK0015689	2.40613	0.00733432	Sig_Up	0.721645	0.802869	1.52639	0.19652	0.194783	0.17748	BMSK_chr27	9602019	9614698	+	BMSK0015689	NA	NA	NA	NA
BMSK0002108	-1.34755	0.00726306	Sig_Down	16.9528	27.2899	24.7512	60.8257	76.1097	36.1207	BMSK_chr4	12392617	12415744	+	BMSK0002108	NA	Central carbon metabolism in cancer,mTOR signaling pathway,Protein digestion and absorption	GO:0022857 transmembrane transporter activity; GO:0005886 plasma membrane; GO:0055085 transmembrane transport; GO:0016323 basolateral plasma membrane; GO:0016324 apical plasma membrane; GO:0016020 membrane; GO:0015297 antiporter activity; GO:0005515 protein binding; GO:0009986 cell surface; GO:0070062 extracellular exosome; GO:0005737 cytoplasm; GO:0043025 neuronal cell body; GO:0097440 apical de…	ko05230 Central carbon metabolism in cancer; ko04150 mTOR signaling pathway; ko04974 Protein digestion and absorption
BMSK0000949	2.40616	0.00694671	Sig_Up	11.7164	6.03085	28.0342	1.23766	4.80136	2.52395	BMSK_chr2	6066094	6071981	+	BMSK0000949	NA	NA	GO:0005576 extracellular region	NA
BMSK0000264	2.20184	0.00692999	Sig_Up	105.979	236.805	60.5761	13.3443	30.4647	45.2521	BMSK_chr1	8453707	8516544	-	BMSK0000264	NA	Amphetamine addiction,Alcoholism,Cocaine addiction,Dopaminergic synapse,Parkinson disease,Metabolic pathways,Tyrosine metabolism,Folate biosynthesis,Isoquinoline alkaloid biosynthesis,Prolactin signaling pathway,Biosynthesis of secondary metabolites	GO:0019899 enzyme binding; GO:0005515 protein binding; GO:0042802 identical protein binding; GO:0007605 sensory perception of sound; GO:0042995 cell projection; GO:0045202 synapse; GO:0031410 cytoplasmic vesicle; GO:0071363 cellular response to growth factor stimulus; GO:0007601 visual perception; GO:0005737 cytoplasm; GO:0009416 response to light stimulus; GO:0043025 neuronal cell body; GO:00304…	ko05031 Amphetamine addiction; ko05034 Alcoholism; ko05030 Cocaine addiction; ko04728 Dopaminergic synapse; ko05012 Parkinson disease; ko01100 Metabolic pathways; ko00350 Tyrosine metabolism; ko00790 Folate biosynthesis; ko00950 Isoquinoline alkaloid biosynthesis; ko04917 Prolactin signaling pathway; ko01110 Biosynthesis of secondary metabolites
BMSK0014969	-1.13074	0.00682622	Sig_Down	28.6637	25.1297	16.8385	56.6141	38.0783	57.7392	BMSK_chr25	11968397	12016317	+	BMSK0014969	NA	NA	GO:0005886 plasma membrane; GO:0016020 membrane; GO:0019899 enzyme binding; GO:0005515 protein binding; GO:0042802 identical protein binding; GO:0002064 epithelial cell development; GO:0005737 cytoplasm; GO:0043025 neuronal cell body; GO:0030424 axon; GO:0043204 perikaryon; GO:0098978 glutamatergic synapse; GO:0043005 neuron projection; GO:0043195 terminal bouton; GO:0008270 zinc ion binding; GO:…	NA
BMSK0009305	0.965876	0.00682622	NoDiff	159.361	142.746	97.4659	61.8319	79.4474	61.0487	BMSK_chr16	5083322	5171378	-	BMSK0009305	NA	cAMP signaling pathway,Aldosterone synthesis and secretion,Cushing syndrome,Cortisol synthesis and secretion,Renin secretion,Platelet activation,Calcium signaling pathway,Primary immunodeficiency	GO:0005886 plasma membrane; GO:0016323 basolateral plasma membrane; GO:0016324 apical plasma membrane; GO:0016020 membrane; GO:0006811 ion transport; GO:0005515 protein binding; GO:0042802 identical protein binding; GO:0032991 protein-containing complex; GO:0030426 growth cone; GO:0045087 innate immune response; GO:0045121 membrane raft; GO:0002376 immune system process; GO:0002250 adaptive immun…	ko04024 cAMP signaling pathway; ko04925 Aldosterone synthesis and secretion; ko04934 Cushing syndrome; ko04927 Cortisol synthesis and secretion; ko04924 Renin secretion; ko04611 Platelet activation; ko04020 Calcium signaling pathway; ko05340 Primary immunodeficiency
BMSK0007455	1.26986	0.00681065	Sig_Up	13.2048	14.4803	8.94407	3.97034	4.83276	6.31162	BMSK_chr13	3486170	3488721	+	BMSK0007455	NA	NA	GO:0016020 membrane; GO:0006869 lipid transport; GO:0008289 lipid binding; GO:0016747 transferase activity, transferring acyl groups other than amino-acyl groups	NA
[truncated: 137 more rows]
